# Supplementary material for: 4-Meth­oxy-2-nitro-4′-(trifluoro­meth­yl)biphen­yl
Source: Acta Crystallogr Sect E Struct Rep Online. 2011 Oct 12;67(Pt 11):o2915. doi: 10.1107/S1600536811039092 (PMC3247329; doi:10.1107/S1600536811039092)
Supplement: Supplementary file 1 [file e-67-o2915-sup1.cif]

##############################################################################
#                                                                            #
# This CIF contains the data in a paper accepted for publication in          #
# Acta Crystallographica Section E. It conforms to the requirements of       #
# Notes for Authors for Acta Crystallographica Section E, and has been       #
# peer reviewed under the auspices of the IUCr Commission on Journals.       #
#                                                                            #
# Full details of the Crystallographic Information File format               #
# are given in the paper "The Crystallographic Information File (CIF):       #
# a New Standard Archive File for Crystallography" by S. R. Hall, F. H.      #
# Allen and I. D. Brown [Acta Cryst. (1991), A47, 655-685].                  #
#                                                                            #
# The current version of the core CIF dictionary is obtainable from          #
# ftp://ftp.iucr.org/pub/cif_core.dic.                                       #
#                                                                            #
# Software is freely available for graphical display of the structure(s)     #
# in this CIF. For information consult the CIF software page                 #
# http://www.iucr.org/resources/cif/software.                                #
#                                                                            #
# This file may be used for bona fide research purposes within the           #
# scientific community so long as proper attribution is given to the journal # 
# article from which it was obtained.                                        #
#                                                                            #
##############################################################################
data_I
_audit_creation_method     SHELXL-97
_chemical_name_systematic
;
4-Methoxy-2-nitro-4'-(trifluoromethyl)biphenyl
;
_chemical_name_common     ?
_chemical_formula_moiety     'C14 H10 F3 N O3'
_chemical_formula_sum     'C14 H10 F3 N O3'
_chemical_formula_iupac     'C14 H10 F3 N O3'
_chemical_formula_weight     297.23
_chemical_melting_point     ?
_symmetry_cell_setting     monoclinic
_symmetry_space_group_name_H-M     'P 21/c'
_symmetry_space_group_name_Hall     '-P 2ybc'
loop_
    _symmetry_equiv_pos_as_xyz
    'x, y, z'
    '-x, y+1/2, -z+1/2'
    '-x, -y, -z'
    'x, -y-1/2, z-1/2'
_cell_length_a     8.1956(13)
_cell_length_b     20.777(3)
_cell_length_c     7.9715(12)
_cell_angle_alpha     90.00
_cell_angle_beta     104.240(2)
_cell_angle_gamma     90.00
_cell_volume     1315.7(3)
_cell_formula_units_Z     4
_cell_measurement_reflns_used     1880
_cell_measurement_theta_min     2.7451
_cell_measurement_theta_max     22.6347
_cell_measurement_temperature     293(2)
_exptl_crystal_description     block
_exptl_crystal_colour     Colorless
_exptl_crystal_size_max     0.26
_exptl_crystal_size_mid     0.24
_exptl_crystal_size_min     0.20
_exptl_crystal_density_diffrn     1.501
_exptl_crystal_density_meas     ?
_exptl_crystal_density_method     'not measured'
_exptl_crystal_F_000     608
_exptl_absorpt_coefficient_mu     0.133
_exptl_absorpt_correction_type     multi-scan
_exptl_absorpt_process_details     '(SADABS; Sheldrick, 1996)'
_exptl_absorpt_correction_T_min     0.9661
_exptl_absorpt_correction_T_max     0.9738
_exptl_special_details     ?
_diffrn_ambient_temperature     293(2)
_diffrn_radiation_type     MoK\a
_diffrn_radiation_wavelength     0.71073
_diffrn_radiation_source     'fine-focus sealed tube'
_diffrn_radiation_monochromator     graphite
_diffrn_measurement_device_type     'Bruker APEXII CCD area-detector'
_diffrn_measurement_method     'phi and omega scans'
_diffrn_detector_area_resol_mean     ?
_diffrn_reflns_number     10512
_diffrn_reflns_av_R_equivalents     0.0291
_diffrn_reflns_av_sigmaI/netI     0.0316
_diffrn_reflns_theta_min     2.75
_diffrn_reflns_theta_max     28.30
_diffrn_reflns_theta_full     28.30
_diffrn_measured_fraction_theta_max     0.989
_diffrn_measured_fraction_theta_full     0.989
_diffrn_reflns_limit_h_min     -10
_diffrn_reflns_limit_h_max     10
_diffrn_reflns_limit_k_min     -27
_diffrn_reflns_limit_k_max     27
_diffrn_reflns_limit_l_min     -10
_diffrn_reflns_limit_l_max     10
_diffrn_standards_number     ?
_diffrn_standards_interval_count     ?
_diffrn_standards_interval_time     ?
_diffrn_standards_decay_%     ?
_refine_special_details
;
Refinement of <i>F</i>^2^ against ALL reflections. The weighted <i>R</i>-factor
<i>wR</i> and goodness of fit <i>S</i> are based on <i>F</i>^2^, conventional
<i>R</i>-factors <i>R</i> are based on <i>F</i>, with <i>F</i> set to zero for
negative <i>F</i>^2^. The threshold expression of <i>F</i>^2^ >
\s(<i>F</i>^2^) is used only for calculating <i>R</i>-factors(gt) <i>etc</i>.
and is not relevant to the choice of reflections for refinement.
<i>R</i>-factors based on <i>F</i>^2^ are statistically about twice as large
as those based on <i>F</i>, and <i>R</i>- factors based on ALL data will be
even larger.
;
_reflns_number_total     3235
_reflns_number_gt     1910
_reflns_threshold_expression     >2sigma(I)
_refine_ls_structure_factor_coef     Fsqd
_refine_ls_matrix_type     full
_refine_ls_R_factor_all     0.0882
_refine_ls_R_factor_gt     0.0495
_refine_ls_wR_factor_gt     0.1347
_refine_ls_wR_factor_ref     0.1609
_refine_ls_goodness_of_fit_ref     1.051
_refine_ls_restrained_S_all     1.202
_refine_ls_number_reflns     3235
_refine_ls_number_parameters     243
_refine_ls_number_restraints     36
_refine_ls_hydrogen_treatment     mixed
_refine_ls_weighting_scheme     calc
_refine_ls_weighting_details
         'calc w=1/[\s^2^(Fo^2^)+(0.0741P)^2^+0.1504P] where P=(Fo^2^+2Fc^2^)/3'
_atom_sites_solution_hydrogens     geom
_atom_sites_solution_primary     direct
_atom_sites_solution_secondary     difmap
_refine_ls_shift/su_max     0.001
_refine_ls_shift/su_mean     0.000
_refine_diff_density_max     0.300
_refine_diff_density_min     -0.205
_refine_ls_extinction_method     SHELXL
_refine_ls_extinction_coef     0.026(4)
_refine_ls_extinction_expression
                                  'Fc^*^=kFc[1+0.001xFc^2^\l^3^/sin(2\q)]^-1/4^'
loop_
    _atom_type_symbol
    _atom_type_description
    _atom_type_scat_dispersion_real
    _atom_type_scat_dispersion_imag
    _atom_type_scat_source
    'C' 'C' 0.0033 0.0016
                         'International Tables Vol C Tables 4.2.6.8 and 6.1.1.4'
    'H' 'H' 0.0000 0.0000
                         'International Tables Vol C Tables 4.2.6.8 and 6.1.1.4'
    'N' 'N' 0.0061 0.0033
                         'International Tables Vol C Tables 4.2.6.8 and 6.1.1.4'
    'O' 'O' 0.0106 0.0060
                         'International Tables Vol C Tables 4.2.6.8 and 6.1.1.4'
    'F' 'F' 0.0171 0.0103
                         'International Tables Vol C Tables 4.2.6.8 and 6.1.1.4'
_computing_data_collection     'APEX2 (Bruker, 2004)'
_computing_cell_refinement     'SAINT (Bruker, 2004)'
_computing_data_reduction     'SAINT (Bruker, 2004)'
_computing_structure_solution     'SHELXS97 (Sheldrick, 2008)'
_computing_structure_refinement     'SHELXL97 (Sheldrick, 2008)'
_computing_molecular_graphics     'SHELXTL (Sheldrick, 2008)'
_computing_publication_material     'publCIF (Westrip, 2010)'
loop_
    _atom_site_type_symbol
    _atom_site_label
    _atom_site_fract_x
    _atom_site_fract_y
    _atom_site_fract_z
    _atom_site_U_iso_or_equiv
    _atom_site_adp_type
    _atom_site_calc_flag
    _atom_site_refinement_flags
    _atom_site_occupancy
    _atom_site_symmetry_multiplicity
    _atom_site_disorder_assembly
    _atom_site_disorder_group
    C C1A 0.6447(4) 0.19880(14) 0.4301(4) 0.0705(7) Uani d P 0.46 1 A 1
    F F1A 0.6131(8) 0.1395(3) 0.3972(18) 0.147(3) Uani d PU 0.46 1 A 1
    F F2A 0.7487(9) 0.2001(4) 0.5832(6) 0.108(2) Uani d PU 0.46 1 A 1
    F F3A 0.7514(8) 0.2162(4) 0.3299(10) 0.1111(16) Uani d PU 0.46 1 A 1
    C C1B 0.6447(4) 0.19880(14) 0.4301(4) 0.0705(7) Uani d P 0.54 1 A 2
    F F1B 0.6331(8) 0.1469(3) 0.5270(8) 0.1152(18) Uani d PU 0.54 1 A 2
    F F2B 0.7864(6) 0.2248(3) 0.4985(14) 0.142(2) Uani d PU 0.54 1 A 2
    F F3B 0.6443(9) 0.1723(3) 0.2844(5) 0.1143(16) Uani d PU 0.54 1 A 2
    O O3 -0.3255(2) 0.48543(8) 0.4265(2) 0.0667(5) Uani d . 1 1 . .
    N N1 0.0999(2) 0.42470(11) 0.1294(2) 0.0604(5) Uani d . 1 1 . .
    C C2 0.4994(3) 0.24308(11) 0.4159(3) 0.0549(6) Uani d . 1 1 . .
    C C3 0.5169(3) 0.30787(12) 0.3869(3) 0.0581(6) Uani d . 1 1 A .
    C C4 0.3843(3) 0.34936(11) 0.3798(3) 0.0551(6) Uani d . 1 1 . .
    C C5 0.2308(3) 0.32692(10) 0.4005(3) 0.0496(5) Uani d . 1 1 A .
    C C6 0.2145(3) 0.26131(11) 0.4274(3) 0.0573(6) Uani d . 1 1 . .
    C C7 0.3473(3) 0.21981(12) 0.4348(3) 0.0606(6) Uani d . 1 1 A .
    C C8 0.0882(3) 0.37089(10) 0.4025(3) 0.0485(5) Uani d . 1 1 . .
    C C9 0.0257(3) 0.41719(10) 0.2790(3) 0.0484(5) Uani d . 1 1 A .
    C C10 -0.1091(3) 0.45702(10) 0.2791(3) 0.0504(5) Uani d . 1 1 . .
    C C11 -0.1881(3) 0.45081(10) 0.4134(3) 0.0512(5) Uani d . 1 1 A .
    C C12 -0.1259(3) 0.40693(11) 0.5441(3) 0.0574(6) Uani d . 1 1 . .
    H H12 -0.1751 0.4039 0.6372 0.069 Uiso calc R 1 1 A .
    C C13 0.0072(3) 0.36797(11) 0.5379(3) 0.0568(6) Uani d . 1 1 A .
    C C14 -0.4039(3) 0.52531(14) 0.2844(4) 0.0754(8) Uani d . 1 1 . .
    H H14A -0.3272 0.5585 0.2700 0.113 Uiso calc R 1 1 . .
    H H14B -0.5032 0.5445 0.3064 0.113 Uiso calc R 1 1 . .
    H H14C -0.4343 0.4998 0.1810 0.113 Uiso calc R 1 1 . .
    H H10 -0.146(3) 0.4878(10) 0.188(3) 0.053(6) Uiso d . 1 1 . .
    H H4 0.401(3) 0.3937(11) 0.364(3) 0.064(7) Uiso d . 1 1 . .
    H H11 0.044(3) 0.3381(11) 0.630(3) 0.063(6) Uiso d . 1 1 . .
    H H6 0.112(3) 0.2454(11) 0.442(3) 0.062(6) Uiso d . 1 1 . .
    H H7 0.332(3) 0.1735(12) 0.454(3) 0.067(7) Uiso d . 1 1 . .
    H H3 0.622(3) 0.3236(11) 0.371(3) 0.068(7) Uiso d . 1 1 . .
    O O2 0.1707(3) 0.47594(11) 0.1180(3) 0.0972(7) Uani d . 1 1 . .
    O O1 0.0856(3) 0.38237(10) 0.0266(3) 0.1025(8) Uani d . 1 1 . .
loop_
    _atom_site_aniso_label
    _atom_site_aniso_U_11
    _atom_site_aniso_U_22
    _atom_site_aniso_U_33
    _atom_site_aniso_U_12
    _atom_site_aniso_U_13
    _atom_site_aniso_U_23
    C1A 0.0697(18) 0.0762(18) 0.0648(17) 0.0077(14) 0.0150(13) -0.0032(14)
    F1A 0.114(4) 0.079(3) 0.239(7) 0.007(3) 0.025(6) -0.054(5)
    F2A 0.099(4) 0.151(6) 0.063(2) 0.062(4) -0.001(2) 0.004(3)
    F3A 0.089(3) 0.141(4) 0.123(4) 0.043(3) 0.061(3) 0.041(3)
    C1B 0.0697(18) 0.0762(18) 0.0648(17) 0.0077(14) 0.0150(13) -0.0032(14)
    F1B 0.126(4) 0.116(4) 0.115(3) 0.066(3) 0.053(3) 0.055(3)
    F2B 0.065(2) 0.122(4) 0.221(6) 0.017(2) 0.002(4) -0.038(4)
    F3B 0.151(4) 0.128(3) 0.070(2) 0.067(3) 0.039(2) -0.007(2)
    O3 0.0589(10) 0.0774(11) 0.0701(11) 0.0099(8) 0.0280(8) 0.0027(8)
    N1 0.0601(12) 0.0727(13) 0.0524(11) 0.0114(10) 0.0215(9) 0.0146(10)
    C2 0.0553(13) 0.0601(13) 0.0466(12) 0.0065(11) 0.0076(10) -0.0014(9)
    C3 0.0517(13) 0.0662(15) 0.0568(13) -0.0055(11) 0.0139(10) -0.0024(11)
    C4 0.0562(14) 0.0512(13) 0.0586(13) -0.0068(11) 0.0152(10) 0.0017(10)
    C5 0.0518(12) 0.0518(12) 0.0436(11) -0.0029(10) 0.0085(9) 0.0027(9)
    C6 0.0535(14) 0.0536(13) 0.0655(14) -0.0051(11) 0.0161(11) 0.0067(10)
    C7 0.0651(15) 0.0524(13) 0.0637(14) 0.0005(12) 0.0148(11) 0.0058(11)
    C8 0.0477(12) 0.0475(11) 0.0501(12) -0.0066(9) 0.0115(9) 0.0023(9)
    C9 0.0518(12) 0.0519(11) 0.0438(11) -0.0031(9) 0.0166(9) 0.0019(9)
    C10 0.0531(12) 0.0499(11) 0.0501(12) 0.0002(10) 0.0161(10) 0.0056(10)
    C11 0.0489(12) 0.0529(12) 0.0545(12) -0.0062(10) 0.0176(10) -0.0032(10)
    C12 0.0590(14) 0.0657(14) 0.0529(12) -0.0066(11) 0.0243(10) 0.0026(10)
    C13 0.0611(14) 0.0604(13) 0.0492(12) -0.0040(11) 0.0144(10) 0.0104(10)
    C14 0.0611(16) 0.0862(18) 0.0803(18) 0.0158(14) 0.0201(13) 0.0066(14)
    O2 0.1010(15) 0.1191(17) 0.0805(14) -0.0256(13) 0.0393(12) 0.0224(12)
    O1 0.149(2) 0.0977(15) 0.0789(13) 0.0180(14) 0.0628(14) -0.0116(11)
_geom_special_details
;
All e.s.d.'s (except the e.s.d. in the dihedral angle between two l.s. planes)
are estimated using the full covariance matrix. The cell e.s.d.'s are taken
into account individually in the estimation of e.s.d.'s in distances, angles
and torsion angles; correlations between e.s.d.'s in cell parameters are only
used when they are defined by crystal symmetry. An approximate (isotropic)
treatment of cell e.s.d.'s is used for estimating e.s.d.'s involving l.s.
planes.
;
loop_
    _geom_bond_atom_site_label_1
    _geom_bond_atom_site_label_2
    _geom_bond_site_symmetry_2
    _geom_bond_distance
    _geom_bond_publ_flag
    C1A F1A . 1.273(6) ?
    C1A F2A . 1.306(6) ?
    C1A F3A . 1.370(5) ?
    C1A C2 . 1.487(3) ?
    O3 C11 . 1.361(3) ?
    O3 C14 . 1.423(3) ?
    N1 O1 . 1.188(3) ?
    N1 O2 . 1.226(3) ?
    N1 C9 . 1.474(2) ?
    C2 C3 . 1.379(3) ?
    C2 C7 . 1.380(3) ?
    C3 C4 . 1.377(3) ?
    C3 H3 . 0.96(2) ?
    C4 C5 . 1.389(3) ?
    C4 H4 . 0.94(2) ?
    C5 C6 . 1.391(3) ?
    C5 C8 . 1.487(3) ?
    C6 C7 . 1.378(3) ?
    C6 H6 . 0.93(2) ?
    C7 H7 . 0.99(2) ?
    C8 C9 . 1.381(3) ?
    C8 C13 . 1.401(3) ?
    C9 C10 . 1.381(3) ?
    C10 C11 . 1.387(3) ?
    C10 H10 . 0.96(2) ?
    C11 C12 . 1.384(3) ?
    C12 C13 . 1.369(3) ?
    C12 H12 . 0.9300 ?
    C13 H11 . 0.95(2) ?
    C14 H14A . 0.9600 ?
    C14 H14B . 0.9600 ?
    C14 H14C . 0.9600 ?
loop_
    _geom_angle_atom_site_label_1
    _geom_angle_atom_site_label_2
    _geom_angle_atom_site_label_3
    _geom_angle_site_symmetry_1
    _geom_angle_site_symmetry_3
    _geom_angle
    _geom_angle_publ_flag
    F1A C1A F2A . . 105.4(6) ?
    F1A C1A F3A . . 105.2(5) ?
    F2A C1A F3A . . 100.1(5) ?
    F1A C1A C2 . . 117.7(4) ?
    F2A C1A C2 . . 112.6(3) ?
    F3A C1A C2 . . 114.0(3) ?
    C11 O3 C14 . . 117.82(17) ?
    O1 N1 O2 . . 124.0(2) ?
    O1 N1 C9 . . 119.3(2) ?
    O2 N1 C9 . . 116.6(2) ?
    C3 C2 C7 . . 119.6(2) ?
    C3 C2 C1A . . 120.2(2) ?
    C7 C2 C1A . . 120.2(2) ?
    C4 C3 C2 . . 120.3(2) ?
    C4 C3 H3 . . 120.5(14) ?
    C2 C3 H3 . . 119.2(14) ?
    C3 C4 C5 . . 120.9(2) ?
    C3 C4 H4 . . 118.5(15) ?
    C5 C4 H4 . . 120.6(15) ?
    C4 C5 C6 . . 118.1(2) ?
    C4 C5 C8 . . 122.17(19) ?
    C6 C5 C8 . . 119.66(19) ?
    C7 C6 C5 . . 121.0(2) ?
    C7 C6 H6 . . 119.8(14) ?
    C5 C6 H6 . . 119.2(14) ?
    C6 C7 C2 . . 120.1(2) ?
    C6 C7 H7 . . 119.2(14) ?
    C2 C7 H7 . . 120.7(14) ?
    C9 C8 C13 . . 114.61(19) ?
    C9 C8 C5 . . 125.07(17) ?
    C13 C8 C5 . . 120.31(19) ?
    C10 C9 C8 . . 124.99(18) ?
    C10 C9 N1 . . 115.23(18) ?
    C8 C9 N1 . . 119.73(18) ?
    C9 C10 C11 . . 118.1(2) ?
    C9 C10 H10 . . 120.4(12) ?
    C11 C10 H10 . . 121.5(12) ?
    O3 C11 C12 . . 116.66(18) ?
    O3 C11 C10 . . 124.2(2) ?
    C12 C11 C10 . . 119.1(2) ?
    C13 C12 C11 . . 120.76(19) ?
    C13 C12 H12 . . 119.6 ?
    C11 C12 H12 . . 119.6 ?
    C12 C13 C8 . . 122.4(2) ?
    C12 C13 H11 . . 117.6(14) ?
    C8 C13 H11 . . 120.1(14) ?
    O3 C14 H14A . . 109.5 ?
    O3 C14 H14B . . 109.5 ?
    H14A C14 H14B . . 109.5 ?
    O3 C14 H14C . . 109.5 ?
    H14A C14 H14C . . 109.5 ?
    H14B C14 H14C . . 109.5 ?
loop_
    _geom_torsion_atom_site_label_1
    _geom_torsion_atom_site_label_2
    _geom_torsion_atom_site_label_3
    _geom_torsion_atom_site_label_4
    _geom_torsion_site_symmetry_1
    _geom_torsion_site_symmetry_2
    _geom_torsion_site_symmetry_3
    _geom_torsion_site_symmetry_4
    _geom_torsion
    _geom_torsion_publ_flag
    F1A C1A C2 C3 . . . . -156.3(8) ?
    F2A C1A C2 C3 . . . . 80.8(6) ?
    F3A C1A C2 C3 . . . . -32.4(6) ?
    F1A C1A C2 C7 . . . . 24.9(8) ?
    F2A C1A C2 C7 . . . . -98.0(6) ?
    F3A C1A C2 C7 . . . . 148.7(5) ?
    C7 C2 C3 C4 . . . . 1.1(3) ?
    C1A C2 C3 C4 . . . . -177.7(2) ?
    C2 C3 C4 C5 . . . . -0.4(3) ?
    C3 C4 C5 C6 . . . . -0.4(3) ?
    C3 C4 C5 C8 . . . . 176.8(2) ?
    C4 C5 C6 C7 . . . . 0.5(3) ?
    C8 C5 C6 C7 . . . . -176.7(2) ?
    C5 C6 C7 C2 . . . . 0.2(4) ?
    C3 C2 C7 C6 . . . . -1.0(3) ?
    C1A C2 C7 C6 . . . . 177.8(2) ?
    C4 C5 C8 C9 . . . . 50.9(3) ?
    C6 C5 C8 C9 . . . . -131.9(2) ?
    C4 C5 C8 C13 . . . . -128.2(2) ?
    C6 C5 C8 C13 . . . . 48.9(3) ?
    C13 C8 C9 C10 . . . . -2.3(3) ?
    C5 C8 C9 C10 . . . . 178.5(2) ?
    C13 C8 C9 N1 . . . . -179.6(2) ?
    C5 C8 C9 N1 . . . . 1.2(3) ?
    O1 N1 C9 C10 . . . . -111.7(2) ?
    O2 N1 C9 C10 . . . . 66.8(3) ?
    O1 N1 C9 C8 . . . . 65.8(3) ?
    O2 N1 C9 C8 . . . . -115.6(2) ?
    C8 C9 C10 C11 . . . . 0.5(3) ?
    N1 C9 C10 C11 . . . . 177.87(19) ?
    C14 O3 C11 C12 . . . . -172.8(2) ?
    C14 O3 C11 C10 . . . . 7.2(3) ?
    C9 C10 C11 O3 . . . . -177.8(2) ?
    C9 C10 C11 C12 . . . . 2.2(3) ?
    O3 C11 C12 C13 . . . . 177.1(2) ?
    C10 C11 C12 C13 . . . . -2.9(3) ?
    C11 C12 C13 C8 . . . . 0.9(4) ?
    C9 C8 C13 C12 . . . . 1.6(3) ?
    C5 C8 C13 C12 . . . . -179.2(2) ?
_iucr_refine_instructions_details
;
TITL HD11F_0m in P21/c
CELL  0.71073    8.1956   20.7770    7.9715    90.000   104.240    90.000
ZERR  4           0.0013    0.0030    0.0012     0.000     0.002     0.000
LATT 1
SYMM             - X ,    0.50000 + Y ,    0.50000 - Z
SFAC C  H  N  O  F
UNIT 56 40 4 12 12
L.S. 6
EXTI  0.02618
ACTA
BOND $H
FMAP 2
PLAN 20
CONF
EADP C1A C1B
EXYZ C1A C1B
ISOR 0.007 F1B F2B F3B
ISOR 0.01 F1A F2A F3A
SIZE 0.20 0.24 0.26
HTAB
WGHT  0.071800  0.142700
FVAR  0.781770
PART 1
C1A    1   0.644699  0.198796  0.430097 10.457230  0.069680  0.076210 =
           0.064760 -0.003250  0.014960  0.007690
F1A    5   0.613101  0.139500  0.397224 10.457230  0.114100  0.078820 =
           0.239090 -0.053580  0.024970  0.007320
F2A    5   0.748729  0.200094  0.583233 10.457230  0.099450  0.151480 =
           0.063390  0.004000 -0.000870  0.061830
F3A    5   0.751359  0.216151  0.329892 10.457230  0.088630  0.140670 =
           0.122510  0.040760  0.061330  0.043270
PART 2
C1B    1   0.644699  0.198796  0.430097 10.542770  0.069680  0.076210 =
           0.064760 -0.003250  0.014960  0.007690
F1B    5   0.633108  0.146864  0.527044 10.542770  0.126240  0.116270 =
           0.115030  0.054700  0.052760  0.065970
F2B    5   0.786350  0.224781  0.498456 10.542770  0.065300  0.122340 =
           0.221460 -0.037930  0.001800  0.017110
F3B    5   0.644264  0.172289  0.284422 10.542770  0.151380  0.128170 =
           0.069550 -0.007320  0.038890  0.066750
PART 0
O3     4  -0.325482  0.485432  0.426532 11.000000  0.058900  0.077420 =
           0.070110  0.002750  0.027980  0.009910
N1     3   0.099910  0.424697  0.129424 11.000000  0.060130  0.072730 =
           0.052380  0.014560  0.021470  0.011370
C2     1   0.499407  0.243083  0.415919 11.000000  0.055270  0.060090 =
           0.046630 -0.001360  0.007580  0.006520
C3     1   0.516887  0.307866  0.386892 11.000000  0.051690  0.066160 =
           0.056830 -0.002410  0.013910 -0.005480
C4     1   0.384329  0.349359  0.379772 11.000000  0.056180  0.051220 =
           0.058590  0.001660  0.015240 -0.006840
C5     1   0.230810  0.326918  0.400468 11.000000  0.051810  0.051840 =
           0.043580  0.002680  0.008540 -0.002850
C6     1   0.214523  0.261315  0.427412 11.000000  0.053540  0.053610 =
           0.065460  0.006700  0.016090 -0.005070
C7     1   0.347267  0.219808  0.434819 11.000000  0.065080  0.052350 =
           0.063730  0.005820  0.014750  0.000540
C8     1   0.088223  0.370891  0.402529 11.000000  0.047730  0.047530 =
           0.050090  0.002300  0.011550 -0.006560
C9     1   0.025747  0.417187  0.279048 11.000000  0.051810  0.051930 =
           0.043820  0.001860  0.016550 -0.003130
C10    1  -0.109116  0.457021  0.279130 11.000000  0.053060  0.049890 =
           0.050070  0.005550  0.016100  0.000150
C11    1  -0.188126  0.450807  0.413414 11.000000  0.048930  0.052870 =
           0.054500 -0.003240  0.017640 -0.006190
C12    1  -0.125924  0.406925  0.544129 11.000000  0.058970  0.065720 =
           0.052900  0.002650  0.024260 -0.006570
AFIX 43
H12    2  -0.175130  0.403864  0.637245 11.000000 -1.200000
AFIX 0
C13    1   0.007216  0.367970  0.537936 11.000000  0.061110  0.060450 =
           0.049230  0.010390  0.014370 -0.004030
C14    1  -0.403927  0.525306  0.284424 11.000000  0.061140  0.086220 =
           0.080340  0.006620  0.020150  0.015790
AFIX 137
H14A   2  -0.327169  0.558544  0.269964 11.000000 -1.500000
H14B   2  -0.503200  0.544477  0.306434 11.000000 -1.500000
H14C   2  -0.434338  0.499801  0.180998 11.000000 -1.500000
AFIX 0
H10    2  -0.146334  0.487824  0.188457 11.000000  0.053050
H4     2   0.401156  0.393695  0.364083 11.000000  0.064250
H11    2   0.044239  0.338076  0.630047 11.000000  0.063330
H6     2   0.112234  0.245410  0.441656 11.000000  0.062360
H7     2   0.332048  0.173493  0.454081 11.000000  0.067220
H3     2   0.621938  0.323570  0.370539 11.000000  0.067980
O2     4   0.170705  0.475936  0.118043 11.000000  0.101030  0.119090 =
           0.080470  0.022440  0.039260 -0.025650
O1     4   0.085627  0.382367  0.026616 11.000000  0.149080  0.097720 =
           0.078930 -0.011650  0.062780  0.017990
Q1     1   0.238600  0.432600  0.108500 11.000000  0.050000      0.30
Q2     1   0.681000  0.202600  0.286700 11.000000  0.050000      0.21
Q3     1   0.770300  0.234100  0.401700 11.000000  0.050000      0.20
Q4     1  -0.023300  0.404400 -0.021000 11.000000  0.050000      0.18
Q5     1   0.677900  0.169500  0.573500 11.000000  0.050000      0.16
Q6     1   0.583000  0.152100  0.302200 11.000000  0.050000      0.16
Q7     1   0.785600  0.214000  0.565400 11.000000  0.050000      0.14
Q8     1   0.073500  0.462600  0.058600 11.000000  0.050000      0.14
Q9     1   0.767100  0.237900  0.275900 11.000000  0.050000      0.14
Q10    1   0.030800  0.391200  0.318500 11.000000  0.050000      0.14
Q11    1   0.059400  0.380200  0.476000 11.000000  0.050000      0.13
Q12    1   0.024800  0.358500  0.442500 11.000000  0.050000      0.13
Q13    1   0.041300  0.414000  0.218900 11.000000  0.050000      0.13
Q14    1   0.608300  0.139800  0.465800 11.000000  0.050000      0.13
Q15    1   0.491700  0.266500  0.352800 11.000000  0.050000      0.12
Q16    1  -0.151800  0.458100  0.363500 11.000000  0.050000      0.12
Q17    1   0.235800  0.301100  0.457900 11.000000  0.050000      0.12
Q18    1   0.505400  0.272000  0.471000 11.000000  0.050000      0.12
Q19    1  -0.099100  0.422000  0.198100 11.000000  0.050000      0.11
Q20    1   0.062300  0.487100 -0.025100 11.000000  0.050000      0.11
HKLF 4
END
;
data_global
_journal_date_recd_electronic     2011-09-16
_journal_date_accepted     2011-09-23
_journal_name_full     'Acta Crystallographica, Section E'
_journal_year     2011
_journal_volume     67
_journal_issue     11
_journal_page_first     o2915
_journal_page_last     o2915
_journal_paper_category     QO
_journal_coeditor_code     FF2027
_publ_contact_author_name     'Zhi-Zhong Sun'
_publ_contact_author_address
;
College of Chemistry and Materials Science
Heilongjiang University
Harbin 150080
People's Republic of China
;
_publ_contact_author_email     'hljusunzhizhong@163.com'
_publ_contact_author_fax     '(86)451 8660 9135'
_publ_contact_author_phone     '(86)451 8660 9135'
_publ_section_title
;
4-Methoxy-2-nitro-4'-(trifluoromethyl)biphenyl
;
_publ_section_title_footnote     .
loop_
    _publ_author_name
    _publ_author_footnote
    _publ_author_address
    'Hou, Yan-Jun' .
;
College of Chemistry and Materials Science
Heilongjiang University
Harbin 150080
People's Republic of China
;
    'Li, Xin-Min' .
;
College of Chemistry and Materials Science
Heilongjiang University
Harbin 150080
People's Republic of China
;
    'Chu, Wen-Yi' .
;
College of Chemistry and Materials Science
Heilongjiang University
Harbin 150080
People's Republic of China
;
    'Sun, Zhi-Zhong' .
;
College of Chemistry and Materials Science
Heilongjiang University
Harbin 150080
People's Republic of China
;
_publ_section_synopsis     .
