# Supplementary material for: 4-Meth­oxy-2-nitro-4′-(trifluoro­meth­yl)biphen­yl
Source: Acta Crystallogr Sect E Struct Rep Online. 2011 Oct 12;67(Pt 11):o2915. doi: 10.1107/S1600536811039092 (PMC3247329; doi:10.1107/S1600536811039092)
Supplement: Supplementary file 2 [file e-67-o2915-Isup2.hkl]

# 
# h,k,l, Fc-squared, Fo-squared, sigma(Fo-squared) and status flag 
# 
data_I
_shelx_title ' HD11F_0m in P-1             New: P21/c' 
_shelx_refln_list_code          4 
_shelx_F_calc_maximum      146.94 
_exptl_crystal_F_000       608.00 
_reflns_d_resolution_high  0.7495 
 
loop_ 
 _symmetry_equiv_pos_as_xyz 
 'x, y, z' 
 '-x, y+1/2, -z+1/2' 
 '-x, -y, -z' 
 'x, -y-1/2, z-1/2' 
 
_cell_length_a     8.1956 
_cell_length_b    20.7770 
_cell_length_c     7.9715 
_cell_angle_alpha  90.000 
_cell_angle_beta  104.240 
_cell_angle_gamma  90.000 
 
_shelx_F_squared_multiplier     1.000 
 
loop_ 
 _refln_index_h 
 _refln_index_k 
 _refln_index_l 
 _refln_F_squared_calc 
 _refln_F_squared_meas 
 _refln_F_squared_sigma 
 _refln_observed_status 
   2   0   0      330.14      344.58      7.29 o 
   3   0   0        4.73        7.71      1.52 o 
   4   0   0      978.78      869.28     17.27 o 
   5   0   0       41.07       38.55      3.70 o 
   6   0   0       42.52       39.79      4.27 o 
   7   0   0      397.86      450.55     14.05 o 
   8   0   0      115.91      121.80      8.88 o 
   9   0   0       36.70       34.61      6.32 o 
   1   1   0       96.25       85.34      2.50 o 
   2   1   0     2420.16     2402.72     20.10 o 
   3   1   0      653.33      653.92      9.14 o 
   4   1   0      255.54      266.01      5.66 o 
   5   1   0       69.71       77.88      3.45 o 
   6   1   0       52.19       59.40      2.94 o 
   7   1   0        6.41        6.65      1.94 o 
   8   1   0        0.40       -0.63      1.26 o 
   9   1   0        6.19        5.58      3.89 o 
   1   2   0     7722.46     8122.85    108.11 o 
   2   2   0      630.26      605.44      5.49 o 
   3   2   0       50.73       43.25      1.35 o 
   4   2   0     2292.53     2367.91     22.35 o 
   5   2   0       52.48       43.83      2.29 o 
   6   2   0        2.36        2.99      1.07 o 
   7   2   0      363.61      380.31      6.53 o 
   8   2   0       70.70       72.80      4.91 o 
   9   2   0        0.20       -2.42      2.42 o 
   1   3   0      143.82      147.54      3.21 o 
   2   3   0      286.33      241.52      2.56 o 
   3   3   0      369.04      326.74      3.98 o 
   4   3   0      251.36      273.87      5.05 o 
   5   3   0      555.26      596.83      9.96 o 
   6   3   0       24.66       34.69      4.91 o 
   7   3   0        5.30        4.64      1.50 o 
   8   3   0        3.63        0.79      1.31 o 
   0   4   0      223.40      200.49      2.85 o 
   1   4   0     5103.91     5194.43     33.07 o 
   2   4   0     5852.89     5921.04     42.17 o 
   3   4   0     1985.40     2032.70     14.23 o 
   4   4   0      558.19      595.84      5.83 o 
   5   4   0        0.59        0.72      0.82 o 
   6   4   0      228.11      235.01     12.36 o 
   7   4   0       56.11       54.13      3.26 o 
   8   4   0       28.44       31.60      3.97 o 
   1   5   0       74.37       69.06      1.22 o 
   2   5   0     2719.27     2751.90     25.85 o 
   3   5   0      137.25      118.15      1.97 o 
   4   5   0       16.48       18.10      1.35 o 
   5   5   0       66.65       67.57      3.89 o 
   6   5   0        3.10        3.06      0.89 o 
   7   5   0        5.22        2.57      1.24 o 
   8   5   0       13.61       15.31      2.74 o 
   9   5   0        4.35       -0.08      2.29 o 
   0   6   0      410.03      375.31      4.91 o 
   1   6   0     5829.04     5841.83     44.96 o 
   2   6   0      552.86      514.44      5.23 o 
   3   6   0     2051.11     2021.48     17.41 o 
   4   6   0      279.24      318.44      3.90 o 
   5   6   0       65.24       65.41      2.10 o 
   6   6   0        2.74        3.50      1.04 o 
   7   6   0        3.07        5.39      1.51 o 
   8   6   0        0.53       -1.42      1.42 o 
   9   6   0        4.84        6.33      4.10 o 
   1   7   0     1011.09     1022.63      7.53 o 
   2   7   0        0.05        0.09      0.35 o 
   3   7   0      350.96      384.70      4.74 o 
   4   7   0     1021.42     1000.65      8.73 o 
   5   7   0        2.32        2.89      0.91 o 
   6   7   0        3.78        2.69      1.13 o 
   7   7   0       40.68       44.42      3.21 o 
   8   7   0       54.49       47.17      4.35 o 
   9   7   0        0.50       -0.09      1.71 o 
   0   8   0      519.17      446.97      6.06 o 
   1   8   0       66.96       61.88      1.44 o 
   2   8   0      459.18      514.06      5.13 o 
   3   8   0       20.60       20.74      1.05 o 
   4   8   0       33.29       39.84      1.94 o 
   5   8   0       23.29       25.90      2.10 o 
   6   8   0        0.07        0.78      1.09 o 
   7   8   0        0.19        0.30      1.16 o 
   8   8   0        5.19        7.96      2.35 o 
   9   8   0        0.04        0.82      1.92 o 
   1   9   0      450.51      442.11      4.46 o 
   2   9   0       35.58       47.69      1.82 o 
   3   9   0        1.19       -0.06      0.50 o 
   4   9   0      154.57      137.85      5.28 o 
   5   9   0        4.30        3.00      0.93 o 
   6   9   0        0.25       -0.11      1.25 o 
   7   9   0       14.00        9.60      2.41 o 
   8   9   0        0.08        3.47      1.89 o 
   9   9   0        1.26        0.14      2.45 o 
   0  10   0       96.79      111.94      3.03 o 
   1  10   0       12.85       11.35      0.87 o 
   2  10   0       24.37       25.57      1.31 o 
   3  10   0      128.10      130.35      3.15 o 
   4  10   0       30.76       31.85      2.40 o 
   5  10   0      246.91      233.32      4.81 o 
   6  10   0        4.59        3.46      1.46 o 
   7  10   0       31.55       35.33      3.90 o 
   8  10   0        0.77        4.78      2.04 o 
   9  10   0        1.28       -0.56      1.81 o 
   1  11   0      254.03      285.51      3.69 o 
   2  11   0       32.19       37.85      1.44 o 
   3  11   0      195.69      201.26      5.10 o 
   4  11   0       35.96       35.94      2.06 o 
   5  11   0       44.07       54.01      6.41 o 
   6  11   0        0.11        0.52      1.20 o 
   7  11   0        4.08        1.70      2.18 o 
   8  11   0       20.75       22.00      8.44 o 
   9  11   0        9.59        7.99      3.94 o 
   0  12   0       58.29       44.46      2.28 o 
   1  12   0       74.97       83.44      2.03 o 
   2  12   0        0.35        0.86      0.58 o 
   3  12   0        2.00        2.49      0.85 o 
   4  12   0       43.13       50.70      2.43 o 
   5  12   0        3.13        2.55      1.29 o 
   6  12   0        9.84       10.99      1.96 o 
   7  12   0        0.80       -1.03      2.64 o 
   8  12   0        1.71        2.57      2.20 o 
   9  12   0        0.04        1.00      2.19 o 
   1  13   0      135.60      138.88      2.72 o 
   2  13   0       24.56       25.51      1.38 o 
   3  13   0      160.69      151.13      3.79 o 
   4  13   0      487.60      508.44      7.60 o 
   5  13   0      114.71      101.52      4.30 o 
   6  13   0       78.86       78.75      6.88 o 
   7  13   0        3.99        1.09      2.48 o 
   8  13   0        4.26        3.32      2.28 o 
   9  13   0        0.04        0.95      2.45 o 
   0  14   0        5.35        4.88      1.17 o 
   1  14   0        0.01        0.40      0.61 o 
   2  14   0       13.61       12.43      1.31 o 
   3  14   0      488.04      486.68      7.39 o 
   4  14   0       53.41       56.19      3.40 o 
   5  14   0       14.81       17.78      2.26 o 
   6  14   0        0.08       -0.87      1.38 o 
   7  14   0        5.12        6.11      2.26 o 
   8  14   0        0.10        1.92      2.67 o 
   9  14   0        0.58        0.40      2.48 o 
   1  15   0        1.15        0.99      0.69 o 
   2  15   0        0.60       -0.24      0.75 o 
   3  15   0      138.59      148.25      4.00 o 
   4  15   0        7.93        6.93      2.55 o 
   5  15   0        9.17       12.65      2.11 o 
   6  15   0        2.10        4.34      2.03 o 
   7  15   0        3.95        5.40      2.40 o 
   8  15   0        7.68        7.34      2.65 o 
   0  16   0        0.23        0.44      1.04 o 
   1  16   0       11.31       11.01      1.16 o 
   2  16   0      106.40      101.05      3.20 o 
   3  16   0       31.74       32.87      2.44 o 
   4  16   0      130.59      133.33      7.18 o 
   5  16   0       66.26       69.79      6.59 o 
   6  16   0        1.06        0.85      1.68 o 
   7  16   0        1.62        2.87      2.22 o 
   8  16   0        0.49       -0.52      2.06 o 
   1  17   0       15.07       16.95      2.11 o 
   2  17   0      681.96      708.69     14.04 o 
   3  17   0       28.33       25.46      2.16 o 
   4  17   0        1.09        0.99      1.36 o 
   5  17   0       13.91       17.15      4.70 o 
   6  17   0        0.72        0.45      1.44 o 
   7  17   0       11.98        7.40      2.94 o 
   8  17   0        0.35        0.28      3.40 o 
   0  18   0      146.10      159.01      7.17 o 
   1  18   0        1.71        0.93      0.86 o 
   2  18   0      204.77      216.84      4.70 o 
   3  18   0        3.82        4.18      1.55 o 
   4  18   0        0.55        0.07      1.26 o 
   5  18   0        1.14        0.03      1.60 o 
   6  18   0        1.71       -0.38      1.68 o 
   7  18   0        0.59        2.38      2.30 o 
   8  18   0       10.88       15.78      3.92 o 
   1  19   0       78.44       81.09      4.72 o 
   2  19   0       40.49       41.84      2.49 o 
   3  19   0       33.88       30.90      2.97 o 
   4  19   0        0.32       -0.83      1.27 o 
   5  19   0        0.75        0.08      1.62 o 
   6  19   0        8.01       10.55      3.84 o 
   7  19   0        5.83        6.49      2.86 o 
   0  20   0       10.01       15.30      3.80 o 
   1  20   0       68.33       62.09      2.89 o 
   2  20   0        0.41        0.77      1.04 o 
   3  20   0       26.68       24.65      2.84 o 
   4  20   0        4.88        0.90      1.64 o 
   5  20   0        0.75       -0.45      1.74 o 
   6  20   0        6.24       10.68      2.97 o 
   7  20   0        0.01       -1.23      2.53 o 
   1  21   0       25.06       18.94      1.92 o 
   2  21   0        0.02       -0.10      1.28 o 
   3  21   0        0.04        0.88      1.49 o 
   4  21   0       26.88       32.49      4.14 o 
   5  21   0        2.33        0.66      1.81 o 
   6  21   0        2.33        1.53      2.35 o 
   0  22   0       29.16       26.44      3.62 o 
   1  22   0       43.69       43.27      3.55 o 
   2  22   0        0.08       -0.05      1.24 o 
   3  22   0        0.92       -1.30      1.30 o 
   4  22   0        0.02       -0.36      1.84 o 
   5  22   0        0.29        2.22      2.07 o 
   6  22   0        0.10        2.11      2.54 o 
   1  23   0       18.05       19.34      2.38 o 
   2  23   0       12.41       13.86      4.17 o 
   3  23   0        4.60        5.15      2.25 o 
   4  23   0        0.04       -0.26      1.98 o 
   5  23   0        0.04        1.26      2.48 o 
   0  24   0       15.63       11.96      2.90 o 
   1  24   0       56.98       66.64      4.76 o 
   2  24   0        4.63        5.78      2.04 o 
   3  24   0        0.35       -0.51      1.78 o 
   4  24   0        4.43        1.03      2.16 o 
   5  24   0        1.93        1.51      2.59 o 
   1  25   0        6.02        3.47      2.07 o 
   2  25   0        0.33        1.52      2.37 o 
   3  25   0        1.18        1.56      2.17 o 
   4  25   0        3.66        2.79      2.63 o 
   0  26   0        0.35       -2.31      3.39 o 
   1  26   0        0.31       -0.49      1.99 o 
   2  26   0        2.53        0.70      2.96 o 
   3  26   0        0.00        1.08      2.61 o 
   1  27   0        6.22        8.89      3.24 o 
   2  27   0        0.16       -2.96      2.96 o 
  -9   1   1        0.12       -1.87      1.87 o 
  -8   1   1        1.96        2.78      1.63 o 
  -7   1   1        5.95        7.94      1.54 o 
  -6   1   1        5.43        1.85      3.46 o 
  -5   1   1        5.58       12.73      1.39 o 
  -4   1   1       79.56       65.71      1.96 o 
  -3   1   1       22.99       26.12      1.22 o 
  -2   1   1      988.95      882.52      7.62 o 
  -1   1   1       78.91       86.17      1.26 o 
   0   1   1      887.61      836.12     13.57 o 
   1   1   1      111.18      101.36      2.25 o 
   2   1   1      885.53      838.32      6.45 o 
   3   1   1      219.77      185.42      2.62 o 
   4   1   1      173.60      156.34      2.66 o 
   5   1   1       21.37       25.24      1.41 o 
   6   1   1      131.62      151.49      3.24 o 
   7   1   1        0.12       -0.13      1.68 o 
   8   1   1        0.10       -1.88      1.88 o 
   9   1   1       16.19       10.83      4.70 o 
  10   1   1        3.27        6.10      5.35 o 
  -9   2   1        4.02        3.94      2.59 o 
  -8   2   1        3.92        5.35      1.94 o 
  -7   2   1      126.89      115.20      4.14 o 
  -6   2   1      170.99      171.80      3.85 o 
  -5   2   1        7.05       10.71      1.19 o 
  -4   2   1        0.31        0.21      0.47 o 
  -3   2   1     1094.07      998.78      8.04 o 
  -2   2   1     3359.63     3192.53     20.63 o 
  -1   2   1     4235.67     4124.65     27.92 o 
   0   2   1     3263.12     3165.02     53.33 o 
   1   2   1      860.62      850.05      8.54 o 
   2   2   1     5499.69     5528.89     34.59 o 
   3   2   1       32.30       35.79      1.15 o 
   4   2   1       16.70       19.02      1.08 o 
   5   2   1      172.20      173.64      5.59 o 
   6   2   1      376.45      419.34      8.04 o 
   7   2   1        3.34        1.67      1.36 o 
   8   2   1        0.23       -0.35      1.92 o 
   9   2   1        0.15       -1.19      2.37 o 
  10   2   1        3.39        0.18      4.03 o 
  -9   3   1        2.39        5.37      2.86 o 
  -8   3   1       48.33       46.03      7.07 o 
  -7   3   1      197.17      226.42      5.83 o 
  -6   3   1      144.38      142.25      3.50 o 
  -5   3   1      124.64      128.96      3.01 o 
  -4   3   1      216.94      238.47      3.78 o 
  -3   3   1     5128.96     5099.08     29.87 o 
  -2   3   1     5687.56     5661.69     30.27 o 
  -1   3   1      293.43      281.20      2.85 o 
   0   3   1      896.25      827.13      8.25 o 
   1   3   1    10761.44    11263.65     91.33 o 
   2   3   1       42.11       44.62      1.66 o 
   3   3   1      311.67      285.29      3.52 o 
   4   3   1      479.30      516.11      5.37 o 
   5   3   1        2.59        3.44      0.74 o 
   6   3   1        0.39        1.69      1.15 o 
   7   3   1       25.26       25.63      2.57 o 
   8   3   1       10.13       11.55      4.40 o 
   9   3   1        7.90       11.47      3.23 o 
  10   3   1        7.03        7.64      5.04 o 
  -9   4   1       22.35       20.42      4.61 o 
  -8   4   1        6.43        8.81      2.08 o 
  -7   4   1       48.23       47.49      2.58 o 
  -6   4   1        5.78        9.99      1.12 o 
  -5   4   1        1.25        0.89      0.65 o 
  -4   4   1      118.55      110.20      2.25 o 
  -3   4   1      467.69      532.52      5.15 o 
  -2   4   1     1236.01     1225.32      8.40 o 
  -1   4   1     2757.01     2825.06     16.95 o 
   0   4   1     2629.05     2662.30     17.37 o 
   1   4   1    21592.67    22075.38    566.89 o 
   2   4   1      829.64      821.21     11.57 o 
   3   4   1       39.94       28.74      1.37 o 
   4   4   1      374.75      408.75      4.58 o 
   5   4   1       84.17       79.35      2.54 o 
   6   4   1      141.32      143.50      4.53 o 
   7   4   1       24.36       23.28      2.47 o 
   8   4   1       20.57       21.91      5.15 o 
   9   4   1        1.83        7.35      4.25 o 
  10   4   1        2.73       -0.16      4.42 o 
 -10   5   1        6.94        8.85      3.65 o 
  -9   5   1        0.74        1.61      1.76 o 
  -8   5   1       23.86       16.17      3.88 o 
  -7   5   1        3.72        7.43      3.38 o 
  -6   5   1       84.37       83.12      2.81 o 
  -5   5   1       40.13       39.57      3.03 o 
  -4   5   1      234.39      295.41      3.88 o 
  -3   5   1     1336.04     1335.66     10.31 o 
  -2   5   1      597.71      570.35      5.23 o 
  -1   5   1        8.42        8.25      0.63 o 
   0   5   1      631.25      584.52      5.43 o 
   1   5   1      689.36      664.52      7.85 o 
   2   5   1      208.97      187.19      2.84 o 
   3   5   1     1197.26     1252.46      9.81 o 
   4   5   1       39.24       33.41      1.12 o 
   5   5   1      138.34      147.32      3.43 o 
   6   5   1        0.33        0.93      1.19 o 
   7   5   1        4.97        2.29      1.32 o 
   8   5   1       10.06        4.16      2.45 o 
  10   5   1        0.66       -2.86      4.61 o 
 -10   6   1       16.55       18.82      4.96 o 
  -9   6   1       21.40       17.59      3.07 o 
  -8   6   1        0.36       -0.13      1.85 o 
  -7   6   1       25.58       28.53      2.79 o 
  -6   6   1       42.14       41.32      2.24 o 
  -5   6   1      196.61      221.87      3.63 o 
  -4   6   1       35.84       32.93      1.39 o 
  -3   6   1     3154.48     3421.32     31.01 o 
  -2   6   1      288.95      282.93      3.41 o 
  -1   6   1      326.19      274.84      3.23 o 
   0   6   1      178.55      170.85      2.45 o 
   1   6   1     1632.77     1635.63     13.38 o 
   2   6   1      557.60      545.77      7.28 o 
   3   6   1        0.52        0.40      0.49 o 
   4   6   1       29.76       36.12      1.70 o 
   5   6   1      190.16      193.77      6.93 o 
   6   6   1       22.76       22.33      2.34 o 
   7   6   1       43.72       41.80      4.09 o 
   8   6   1        0.94        1.28      1.47 o 
 -10   7   1       18.12       24.42      3.91 o 
  -9   7   1       23.81       31.64      3.94 o 
  -8   7   1       21.68       16.50      3.98 o 
  -7   7   1        9.59       11.72      2.71 o 
  -6   7   1        8.82       10.60      1.37 o 
  -5   7   1        1.86        4.10      0.80 o 
  -4   7   1      287.69      322.15      4.66 o 
  -3   7   1      711.83      726.11      7.46 o 
  -2   7   1       25.25       20.64      1.04 o 
  -1   7   1        0.36        0.40      0.41 o 
   0   7   1     1584.35     1635.37     12.23 o 
   1   7   1        4.63        5.13      0.56 o 
   2   7   1      259.55      268.33      3.86 o 
   3   7   1      949.37     1071.02     10.42 o 
   4   7   1       27.12       28.37      1.67 o 
   5   7   1       87.13       84.69      3.47 o 
   6   7   1        0.11        0.08      1.10 o 
   7   7   1       51.04       57.75      3.76 o 
   8   7   1        0.00       -0.98      1.38 o 
 -10   8   1        0.92        0.55      2.21 o 
  -9   8   1       22.73       29.16      3.88 o 
  -8   8   1        3.16        0.63      1.56 o 
  -7   8   1      144.47      129.12      9.60 o 
  -6   8   1        1.36        2.80      1.14 o 
  -5   8   1      160.26      178.28      4.52 o 
  -4   8   1       33.08       24.27      1.44 o 
  -3   8   1      620.91      576.80      6.50 o 
  -2   8   1     1876.42     1903.35     14.25 o 
  -1   8   1        0.96        2.18      0.75 o 
   0   8   1      308.63      331.08      3.54 o 
   1   8   1       43.17       41.06      1.25 o 
   2   8   1      264.52      246.90      3.85 o 
   3   8   1     2088.94     1977.20     18.59 o 
   4   8   1      330.91      326.18      5.15 o 
   5   8   1        3.55        1.66      1.05 o 
   6   8   1       48.55       56.21      3.44 o 
   7   8   1       17.85       19.82      2.53 o 
   8   8   1        0.60       -0.73      1.38 o 
   9   8   1        1.62        0.56      3.35 o 
 -10   9   1        3.19       -0.05      2.22 o 
  -9   9   1        9.65        5.05      3.06 o 
  -8   9   1        1.84        0.27      1.47 o 
  -7   9   1       46.96       36.96      6.21 o 
  -6   9   1       24.16       16.86      3.95 o 
  -5   9   1      157.18      154.66      4.76 o 
  -4   9   1       14.50       15.01      1.24 o 
  -3   9   1      294.99      289.30      4.02 o 
  -2   9   1      354.27      358.06      4.44 o 
  -1   9   1        1.04        2.74      0.62 o 
   0   9   1      887.61      862.06      7.02 o 
   1   9   1        6.68       10.81      1.19 o 
   2   9   1     1083.42     1069.28     10.45 o 
   3   9   1      188.87      190.30      3.65 o 
   4   9   1       35.78       37.32      2.61 o 
   5   9   1       67.38       86.49      3.77 o 
   6   9   1        2.53        4.17      1.50 o 
   7   9   1       33.62       45.26      3.59 o 
   8   9   1        2.59        4.17      2.21 o 
   9   9   1        0.02        3.99      3.60 o 
 -10  10   1        1.71        0.81      2.86 o 
  -9  10   1        2.26       -0.54      1.74 o 
  -8  10   1       22.21       25.72      3.55 o 
  -7  10   1       64.21       60.45      4.74 o 
  -6  10   1       13.66       21.37      2.72 o 
  -5  10   1        3.17        3.39      1.14 o 
  -4  10   1      564.48      614.17     13.04 o 
  -3  10   1        0.84        0.06      0.56 o 
  -2  10   1        3.27        1.41      0.62 o 
  -1  10   1        0.88        1.17      0.52 o 
   0  10   1      103.95      124.65      2.75 o 
   1  10   1      136.14      154.35      3.48 o 
   2  10   1      677.36      659.79      6.22 o 
   3  10   1      150.65      135.82      3.16 o 
   4  10   1        2.95        1.11      1.02 o 
   5  10   1      144.88      160.65      5.07 o 
   6  10   1        3.68        0.88      1.29 o 
   7  10   1       14.33       16.65      2.41 o 
   8  10   1        6.04        4.17      2.31 o 
   9  10   1        6.38        5.25      3.02 o 
  -9  11   1        1.36        0.96      2.11 o 
  -8  11   1        5.07        1.78      1.69 o 
  -7  11   1        6.11        7.78      2.27 o 
  -6  11   1        1.95       -0.06      1.47 o 
  -5  11   1        0.17       -0.27      0.90 o 
  -4  11   1       21.26       25.43      2.21 o 
  -3  11   1       75.05       76.86      2.21 o 
  -2  11   1      355.32      353.82      4.65 o 
  -1  11   1      991.14     1065.56      8.76 o 
   0  11   1      260.61      250.35      3.44 o 
   1  11   1      184.68      186.69      2.89 o 
   2  11   1       26.94       27.45      1.66 o 
   3  11   1        4.83        5.59      1.00 o 
   4  11   1       17.64       20.94      2.32 o 
   5  11   1       36.56       44.85      3.19 o 
   6  11   1       13.59        3.78      1.49 o 
   7  11   1        2.95        4.07      1.72 o 
   8  11   1        6.88        7.36      2.64 o 
   9  11   1        2.38        3.24      2.33 o 
  -9  12   1        0.01       -1.76      1.76 o 
  -8  12   1        2.28        0.68      1.76 o 
  -7  12   1        2.60        6.11      2.21 o 
  -6  12   1       11.23        6.78      3.49 o 
  -5  12   1        2.18        0.88      0.90 o 
  -4  12   1      185.73      174.67      4.10 o 
  -3  12   1      117.84      121.32      2.58 o 
  -2  12   1       19.25       19.64      1.50 o 
  -1  12   1      658.54      643.11      6.39 o 
   0  12   1        6.38        7.79      0.85 o 
   1  12   1      228.30      220.10      3.28 o 
   2  12   1        1.14        2.36      0.79 o 
   3  12   1        8.36        8.24      1.48 o 
   4  12   1       47.39       32.90      4.83 o 
   5  12   1       31.32       34.08      4.30 o 
   6  12   1       43.93       46.21      3.63 o 
   7  12   1        0.63       -0.90      1.35 o 
   8  12   1        1.32        3.28      2.12 o 
   9  12   1        0.06        1.01      2.98 o 
  -9  13   1        1.50        0.96      1.89 o 
  -8  13   1        0.59       -1.43      1.43 o 
  -7  13   1       54.33       52.05      6.18 o 
  -6  13   1       21.61       15.64      2.85 o 
  -5  13   1        2.44        0.76      1.04 o 
  -4  13   1        1.59        1.11      0.92 o 
  -3  13   1        7.94        6.46      1.04 o 
  -2  13   1      231.16      234.99      3.69 o 
  -1  13   1       30.52       32.91      1.54 o 
   0  13   1       19.43       21.08      1.28 o 
   1  13   1      224.90      237.73      4.20 o 
   2  13   1        0.52        0.37      0.74 o 
   3  13   1      285.39      287.49      6.61 o 
   4  13   1       22.10       39.88      3.76 o 
   5  13   1       49.72       41.34      5.60 o 
   6  13   1        0.27       -1.14      1.27 o 
   7  13   1        0.06        1.72      1.89 o 
   8  13   1        0.03        0.81      1.89 o 
   9  13   1        0.26        1.65      2.68 o 
  -9  14   1        0.12        0.08      3.07 o 
  -8  14   1        0.14        4.12      2.12 o 
  -7  14   1        7.38        9.73      3.08 o 
  -6  14   1      118.36      117.36      8.75 o 
  -5  14   1      176.82      166.44     11.15 o 
  -4  14   1       97.81       88.64      3.14 o 
  -3  14   1        8.88        7.38      1.55 o 
  -2  14   1        0.42        0.30      0.63 o 
  -1  14   1        1.10        2.83      0.74 o 
   0  14   1        0.72        1.42      0.64 o 
   1  14   1       40.81       46.27      3.17 o 
   2  14   1       96.93       97.52      3.05 o 
   3  14   1      371.01      377.29      7.90 o 
   4  14   1      236.46      224.50     11.01 o 
   5  14   1        0.43        0.67      2.65 o 
   6  14   1        7.16        2.01      2.26 o 
   7  14   1        0.50       -0.53      1.48 o 
   8  14   1        0.32        1.17      2.09 o 
  -9  15   1        0.04       -0.69      2.48 o 
  -8  15   1        1.08        0.56      2.09 o 
  -7  15   1       15.88       20.90      5.45 o 
  -6  15   1       85.07       83.93      9.95 o 
  -5  15   1        3.47        0.37      1.34 o 
  -4  15   1        0.00        0.61      0.93 o 
  -3  15   1       98.90       84.93      2.92 o 
  -2  15   1       90.26       94.38      2.48 o 
  -1  15   1        4.53        8.74      1.05 o 
   0  15   1       12.35       10.60      1.09 o 
   1  15   1        3.90        7.58      1.13 o 
   2  15   1      139.18      135.95      3.88 o 
   3  15   1      125.43      126.87      4.92 o 
   4  15   1      148.17      147.79      6.67 o 
   5  15   1       46.34       44.48      5.41 o 
   6  15   1       14.18       10.32      2.15 o 
   7  15   1        4.20        0.11      1.72 o 
   8  15   1        1.91        1.82      3.25 o 
  -8  16   1        9.83        9.68      4.02 o 
  -7  16   1        2.51        6.78      2.45 o 
  -6  16   1       38.11       19.24      3.08 o 
  -5  16   1       34.13       31.76      3.85 o 
  -4  16   1        2.93        1.25      1.25 o 
  -3  16   1      220.05      217.22      5.25 o 
  -2  16   1       13.03       13.58      1.44 o 
  -1  16   1        0.02        0.51      0.70 o 
   0  16   1        5.84        4.96      0.96 o 
   1  16   1        3.30        3.81      1.01 o 
   2  16   1      122.94      127.25      4.90 o 
   3  16   1       17.11       19.42      2.54 o 
   4  16   1        0.03       -0.42      1.43 o 
   5  16   1        0.16        0.90      1.58 o 
   6  16   1        1.63        1.94      1.52 o 
   7  16   1        0.28        2.42      2.14 o 
   8  16   1        1.62        0.92      2.86 o 
  -8  17   1        0.12       -0.75      2.33 o 
  -7  17   1        0.68        1.07      2.44 o 
  -6  17   1        0.56        0.63      1.59 o 
  -5  17   1       12.00        8.43      2.26 o 
  -4  17   1       28.17       41.60      5.89 o 
  -3  17   1       13.84       16.69      1.64 o 
  -2  17   1      122.93      114.19      3.30 o 
  -1  17   1        0.01        0.19      0.74 o 
   0  17   1       12.39        9.94      1.15 o 
   1  17   1        0.64        0.84      0.84 o 
   2  17   1      105.59       94.50      4.16 o 
   3  17   1        6.42        9.51      2.36 o 
   4  17   1        2.60        1.13      1.28 o 
   5  17   1       31.94       32.73      4.76 o 
   6  17   1        2.38        4.29      3.79 o 
   7  17   1       21.45       27.52      6.40 o 
   8  17   1       12.94       12.66      4.01 o 
  -8  18   1        3.51        3.53      2.93 o 
  -7  18   1        2.55        2.30      2.13 o 
  -6  18   1        0.38        0.99      1.79 o 
  -5  18   1        1.80        0.03      1.58 o 
  -4  18   1       16.24       23.99      2.67 o 
  -3  18   1       11.22        9.89      1.46 o 
  -2  18   1       57.70       57.08      3.81 o 
  -1  18   1       25.69       22.28      2.10 o 
   0  18   1        4.38        2.51      1.00 o 
   1  18   1        0.35        0.08      0.85 o 
   2  18   1      169.59      151.07      5.23 o 
   3  18   1       12.18       12.58      2.13 o 
   4  18   1       31.58       31.34      3.19 o 
   5  18   1       23.83       31.64      3.35 o 
   6  18   1        1.77        1.55      1.97 o 
   7  18   1        0.06        4.16      2.51 o 
  -7  19   1        5.35        4.00      2.42 o 
  -6  19   1        0.49        0.99      2.95 o 
  -5  19   1        0.41        0.32      1.73 o 
  -4  19   1        0.91        1.67      1.66 o 
  -3  19   1       24.96       25.07      3.20 o 
  -2  19   1       86.41       91.74      3.32 o 
  -1  19   1        2.85        0.86      0.97 o 
   0  19   1        7.72        6.79      1.45 o 
   1  19   1       74.44       73.67      5.26 o 
   2  19   1       80.36       84.99      5.39 o 
   3  19   1       27.61       28.30      3.01 o 
   4  19   1       29.59       36.13      3.46 o 
   5  19   1        0.86        1.92      1.58 o 
   6  19   1        0.61        3.76      2.17 o 
   7  19   1        0.00        1.80      2.39 o 
  -7  20   1        0.08       -0.62      1.95 o 
  -6  20   1        1.23        2.26      2.41 o 
  -5  20   1        2.49        1.27      2.00 o 
  -4  20   1       14.26        9.92      4.23 o 
  -3  20   1        0.97        3.13      1.40 o 
  -2  20   1        0.19       -0.92      0.92 o 
  -1  20   1       75.45       77.19      3.15 o 
   0  20   1       15.15       13.74      1.59 o 
   1  20   1        0.73        0.81      1.21 o 
   2  20   1       21.32       26.52      3.80 o 
   3  20   1        0.91        0.46      1.56 o 
   4  20   1        2.04        1.17      1.68 o 
   5  20   1        0.81        2.37      3.28 o 
   6  20   1        9.26       10.45      2.94 o 
   7  20   1        1.01        1.16      3.27 o 
  -7  21   1        0.15        1.61      2.28 o 
  -6  21   1        0.83        1.47      2.04 o 
  -5  21   1        2.12        1.61      2.03 o 
  -4  21   1        3.39        2.94      3.14 o 
  -3  21   1       11.05       11.16      1.84 o 
  -2  21   1       17.69       19.72      1.99 o 
  -1  21   1       31.60       33.70      2.82 o 
   0  21   1       50.65       56.16      4.31 o 
   1  21   1       10.28       11.44      2.05 o 
   2  21   1       68.50       68.44      5.89 o 
   3  21   1       13.92       15.64      2.63 o 
   4  21   1        3.40        4.13      1.86 o 
   5  21   1        0.67        2.54      2.12 o 
   6  21   1        7.44       18.55      4.45 o 
  -6  22   1       17.09       24.02      4.42 o 
  -5  22   1        0.69        1.16      2.10 o 
  -4  22   1        1.80        1.63      1.89 o 
  -3  22   1        3.20        0.63      1.55 o 
  -2  22   1       39.23       32.62      3.40 o 
  -1  22   1       19.77       19.96      2.71 o 
   0  22   1        1.02        1.61      1.30 o 
   1  22   1       38.87       35.66      3.35 o 
   2  22   1        0.96       -1.23      1.23 o 
   3  22   1        0.36        1.53      1.60 o 
   4  22   1        2.01        4.02      1.89 o 
   5  22   1       15.64       24.01      5.01 o 
   6  22   1        0.27        0.02      2.35 o 
  -6  23   1        0.00       -0.93      2.42 o 
  -5  23   1       19.52       18.82      4.95 o 
  -4  23   1        0.00       -0.06      2.59 o 
  -3  23   1        3.95        2.01      2.35 o 
  -2  23   1        3.31        1.59      1.67 o 
  -1  23   1       53.73       70.17      5.44 o 
   0  23   1        9.79       10.64      2.34 o 
   1  23   1       18.52       15.81      2.48 o 
   2  23   1        2.24        1.63      1.59 o 
   3  23   1        4.79        4.05      2.10 o 
   4  23   1        4.57        4.10      2.28 o 
   5  23   1        2.49        5.12      2.37 o 
  -5  24   1        8.41        9.66      3.28 o 
  -4  24   1        0.85       -1.19      2.13 o 
  -3  24   1        0.00       -0.67      1.89 o 
  -2  24   1        3.95        1.97      1.70 o 
  -1  24   1        9.33       10.57      2.05 o 
   0  24   1        0.11       -1.63      1.63 o 
   1  24   1       12.04       12.05      3.09 o 
   2  24   1        9.63       10.14      3.31 o 
   3  24   1        3.38        4.92      2.13 o 
   4  24   1        0.00       -0.14      2.24 o 
  -4  25   1        0.74       -1.67      2.39 o 
  -3  25   1        0.08        2.21      3.16 o 
  -2  25   1        0.02       -1.81      1.81 o 
  -1  25   1        0.35        0.02      1.53 o 
   0  25   1        0.00        3.48      2.06 o 
   1  25   1        0.01        0.06      2.17 o 
   2  25   1        7.78       16.87      2.87 o 
   3  25   1        0.51        0.29      1.97 o 
   4  25   1        0.14       -0.63      2.02 o 
  -3  26   1        0.31        1.55      3.31 o 
  -2  26   1        0.05        0.15      2.41 o 
  -1  26   1        7.63        5.24      3.02 o 
   0  26   1        9.82        5.54      2.78 o 
   1  26   1        3.25       -0.29      2.50 o 
   2  26   1        0.04        1.24      2.09 o 
   3  26   1        0.12        3.12      2.66 o 
  -2  27   1        8.72       16.32      5.64 o 
  -1  27   1        6.56       -3.26      4.79 o 
   0  27   1       14.07       12.42      3.74 o 
   1  27   1       16.24       20.45      4.44 o 
 -10   0   2        3.94        1.62      2.99 o 
  -9   0   2        3.46        1.44      2.47 o 
  -8   0   2        0.05        2.00      1.96 o 
  -7   0   2        1.58       -0.34      1.38 o 
  -6   0   2       15.18       18.15      2.30 o 
  -5   0   2      336.26      316.51      7.20 o 
  -4   0   2        1.20       -0.53      1.12 o 
  -3   0   2      313.57      260.77      5.45 o 
  -2   0   2      466.66      427.73      5.17 o 
  -1   0   2     1534.17     1397.17     11.10 o 
   0   0   2     9324.76     9170.82     73.74 o 
   1   0   2      113.30       90.27      3.23 o 
   2   0   2      793.11      749.72      9.46 o 
   3   0   2      350.39      342.38      5.19 o 
   4   0   2        8.05       12.30      1.30 o 
   5   0   2      131.44      130.97      3.70 o 
   6   0   2      255.14      251.99     12.15 o 
   7   0   2      294.76      336.58     15.18 o 
   8   0   2        0.00        0.31      3.22 o 
   9   0   2       15.07       15.56      5.53 o 
 -10   1   2        1.69        1.54      2.70 o 
  -9   1   2        4.71        1.44      1.77 o 
  -8   1   2        3.85        3.21      1.69 o 
  -7   1   2      432.00      429.27      8.12 o 
  -6   1   2        7.13        6.49      1.11 o 
  -5   1   2       79.31       88.21      3.44 o 
  -4   1   2      342.21      333.13      5.07 o 
  -3   1   2        5.29        2.23      0.60 o 
  -2   1   2       37.60       39.06      1.81 o 
  -1   1   2     3596.10     3252.61     19.96 o 
   0   1   2    10134.98    10225.11     60.19 o 
   1   1   2     4501.66     4520.07     32.22 o 
   2   1   2      138.58      118.40      1.86 o 
   3   1   2       40.36       39.90      1.76 o 
   4   1   2       19.32       20.44      1.15 o 
   5   1   2        0.91        1.60      0.79 o 
   6   1   2       27.34       32.41      2.69 o 
   7   1   2      144.94      137.46      6.94 o 
   8   1   2       31.98       28.59      4.30 o 
   9   1   2        0.06       -2.39      2.39 o 
 -10   2   2        0.00        0.92      2.72 o 
  -9   2   2       54.37       53.95      4.68 o 
  -8   2   2       95.77       95.18      5.24 o 
  -7   2   2       67.19       69.67      3.49 o 
  -6   2   2      112.43      106.63      3.02 o 
  -5   2   2      575.66      537.29      7.04 o 
  -4   2   2       80.62       80.50      2.29 o 
  -3   2   2        0.03        0.01      0.43 o 
  -2   2   2      100.66       70.53      1.41 o 
  -1   2   2     7607.50     7643.55     51.40 o 
   0   2   2     4491.04     4269.05     24.65 o 
   1   2   2     3834.91     3852.20     29.75 o 
   2   2   2      735.47      782.20      9.08 o 
   3   2   2      191.47      211.52      2.85 o 
   4   2   2        0.89        1.42      0.55 o 
   5   2   2        0.03        0.31      0.99 o 
   6   2   2        3.32        5.22      2.32 o 
   7   2   2       35.64       31.87      7.06 o 
   8   2   2        1.02        1.53      2.26 o 
   9   2   2        3.32       -1.77      3.55 o 
 -10   3   2        8.73        7.05      3.26 o 
  -9   3   2       21.56       29.22      2.94 o 
  -8   3   2      117.98      117.44      4.58 o 
  -7   3   2        3.41        1.59      1.02 o 
  -6   3   2       83.30       76.81      2.23 o 
  -5   3   2      290.59      320.69      4.15 o 
  -4   3   2        0.34        4.08      0.64 o 
  -3   3   2      871.97      881.76      7.12 o 
  -2   3   2      464.80      478.17      4.36 o 
  -1   3   2      192.10      155.46      2.23 o 
   0   3   2     4233.82     4129.01     26.37 o 
   1   3   2      376.06      450.84      7.56 o 
   2   3   2      591.06      564.70      5.92 o 
   3   3   2      320.08      332.97      3.93 o 
   4   3   2       17.01       25.23      1.46 o 
   5   3   2       20.89       24.99      3.42 o 
   6   3   2        0.73       -0.61      1.04 o 
   7   3   2       50.83       80.83      8.18 o 
   8   3   2        4.08        1.04      2.20 o 
   9   3   2        0.04        0.69      2.78 o 
 -10   4   2        4.86        3.63      3.16 o 
  -9   4   2        1.26        0.24      1.37 o 
  -8   4   2       22.98       24.75      3.67 o 
  -7   4   2       68.34       64.29      2.95 o 
  -6   4   2      155.38      144.71      3.70 o 
  -5   4   2       46.11       49.45      1.84 o 
  -4   4   2      413.83      434.45      4.58 o 
  -3   4   2        7.94       13.04      0.88 o 
  -2   4   2     1212.65     1130.41      9.05 o 
  -1   4   2       21.69       21.43      1.16 o 
   0   4   2      449.40      467.14      4.32 o 
   1   4   2     4032.18     4094.06     40.46 o 
   2   4   2      910.33      915.43     10.72 o 
   3   4   2       73.52       68.83      1.42 o 
   4   4   2      155.19      149.84      4.04 o 
   5   4   2       47.13       55.46      2.94 o 
   6   4   2       96.17       93.25      4.21 o 
   7   4   2       37.58       44.20      5.75 o 
   8   4   2        8.90       18.03      5.20 o 
   9   4   2        0.98        0.97      3.89 o 
 -10   5   2        0.09        0.16      2.37 o 
  -9   5   2        9.09        8.13      2.32 o 
  -8   5   2       51.77       66.35      8.27 o 
  -7   5   2       39.62       40.61      2.98 o 
  -6   5   2       83.99       82.23      2.84 o 
  -5   5   2       67.36       74.80      2.04 o 
  -4   5   2      712.73      693.47      6.27 o 
  -3   5   2       11.97       14.84      0.89 o 
  -2   5   2       25.52       16.48      0.98 o 
  -1   5   2       24.63       21.76      1.14 o 
   0   5   2       91.28       76.53      2.19 o 
   1   5   2      196.28      165.13      2.61 o 
   2   5   2        1.29        1.15      0.75 o 
   3   5   2        4.97        8.25      1.29 o 
   4   5   2      374.63      368.72      6.80 o 
   5   5   2       10.20       10.60      1.61 o 
   6   5   2      300.77      329.05      7.30 o 
   7   5   2        6.13        3.20      3.11 o 
   8   5   2        0.05       -0.05      3.34 o 
   9   5   2        0.02        0.60      2.73 o 
 -10   6   2        0.33       -0.52      2.52 o 
  -9   6   2        6.66        6.76      2.86 o 
  -8   6   2        0.57        3.91      1.39 o 
  -7   6   2      199.17      183.62      6.27 o 
  -6   6   2       20.19       23.07      3.02 o 
  -5   6   2      118.15      134.22      2.83 o 
  -4   6   2      138.98      149.83      2.97 o 
  -3   6   2     1306.76     1433.04     10.37 o 
  -2   6   2       81.55       79.56      1.81 o 
  -1   6   2      311.64      281.39      3.52 o 
   0   6   2      118.60      103.78      1.87 o 
   1   6   2        1.61        0.69      0.40 o 
   2   6   2      237.10      207.25      4.47 o 
   3   6   2      539.86      540.87     11.96 o 
   4   6   2       58.12       49.10      2.70 o 
   5   6   2       45.86       50.25      3.79 o 
   6   6   2       10.63       11.56      1.89 o 
   7   6   2       35.23       38.89      4.50 o 
   8   6   2        1.06        2.45      3.85 o 
   9   6   2        0.26        2.09      4.30 o 
 -10   7   2        2.04       -0.02      2.72 o 
  -9   7   2       30.49       39.82      6.46 o 
  -8   7   2        9.87        5.58      1.73 o 
  -7   7   2       14.85        8.77      1.80 o 
  -6   7   2       12.32        9.13      1.56 o 
  -5   7   2       39.47       29.44      2.12 o 
  -4   7   2      107.71      109.75      2.61 o 
  -3   7   2      135.58      157.25      2.88 o 
  -2   7   2       51.37       43.25      1.35 o 
  -1   7   2      102.47      102.91      2.08 o 
   0   7   2      145.41      146.34      2.34 o 
   1   7   2       16.51       17.67      2.41 o 
   2   7   2      206.61      229.39      6.32 o 
   3   7   2       51.04       50.88      2.62 o 
   4   7   2       20.05       24.64      3.39 o 
   5   7   2        0.01        1.08      1.06 o 
   6   7   2       35.25       31.21      2.84 o 
   7   7   2        2.43        2.40      1.70 o 
   8   7   2        0.36       -0.38      2.67 o 
   9   7   2        0.02       -2.65      3.67 o 
 -10   8   2       42.41       43.59      4.80 o 
  -9   8   2       25.04        7.33      3.53 o 
  -8   8   2       78.78       87.01      5.43 o 
  -7   8   2        1.65        2.01      1.45 o 
  -6   8   2        4.09        7.83      1.83 o 
  -5   8   2       18.62       28.05      2.13 o 
  -4   8   2        1.92        0.73      0.66 o 
  -3   8   2       29.71       36.32      1.47 o 
  -2   8   2       23.85       22.05      1.16 o 
  -1   8   2      242.51      214.56      3.21 o 
   0   8   2     2401.31     2425.83     19.64 o 
   1   8   2      660.39      722.65      8.58 o 
   2   8   2      753.36      745.11     12.51 o 
   3   8   2      709.24      710.64     10.27 o 
   4   8   2        1.13        0.64      0.99 o 
   5   8   2       27.54       24.54      2.42 o 
   6   8   2        4.01       -0.01      1.58 o 
   7   8   2        3.84        4.37      1.72 o 
   8   8   2        8.83       10.50      3.27 o 
   9   8   2        0.03       -3.63      3.63 o 
 -10   9   2       25.08       24.40      4.00 o 
  -9   9   2       37.39       26.68      5.43 o 
  -8   9   2        0.58       -1.44      1.88 o 
  -7   9   2       36.49       34.41      6.15 o 
  -6   9   2      130.94      147.56      5.76 o 
  -5   9   2       27.40       18.98      3.71 o 
  -4   9   2       57.01       47.01      1.98 o 
  -3   9   2       33.63       45.71      1.68 o 
  -2   9   2      915.33      901.96      8.35 o 
  -1   9   2       73.91       83.74      2.06 o 
   0   9   2      385.57      413.68      5.50 o 
   1   9   2        1.76        1.14      0.91 o 
   2   9   2     1196.91     1218.61     11.47 o 
   3   9   2      102.18      111.10      3.98 o 
   4   9   2      212.75      216.02      5.62 o 
   5   9   2      150.73      147.37      7.04 o 
   6   9   2       35.95       47.63      7.47 o 
   7   9   2       13.76       11.51      2.28 o 
   8   9   2        0.56        1.42      2.74 o 
 -10  10   2        2.47        6.26      2.75 o 
  -9  10   2       13.38       13.70      2.89 o 
  -8  10   2        0.62        2.86      2.50 o 
  -7  10   2        0.16        2.28      1.64 o 
  -6  10   2       18.33       21.72      7.93 o 
  -5  10   2      207.98      211.78      6.70 o 
  -4  10   2      103.05       89.65      3.27 o 
  -3  10   2       12.97        9.20      1.63 o 
  -2  10   2      426.68      470.54      6.20 o 
  -1  10   2       44.06       44.22      1.70 o 
   0  10   2       14.53       15.14      2.75 o 
   1  10   2        0.51        0.98      0.57 o 
   2  10   2      181.53      175.29      5.32 o 
   3  10   2        8.33        5.49      1.42 o 
   4  10   2      291.32      279.05      7.52 o 
   5  10   2       80.63       65.29      5.14 o 
   6  10   2       13.34        9.87      2.95 o 
   7  10   2        2.18        1.24      1.48 o 
   8  10   2       15.03       11.00      3.76 o 
 -10  11   2        5.51        6.71      3.16 o 
  -9  11   2       14.88       26.09      3.94 o 
  -8  11   2        1.22        4.99      2.88 o 
  -7  11   2        1.20       -0.05      1.28 o 
  -6  11   2        3.41        0.49      1.37 o 
  -5  11   2      285.89      323.34     11.25 o 
  -4  11   2        0.04        0.72      0.81 o 
  -3  11   2      513.43      516.33      6.18 o 
  -2  11   2      647.30      612.16      6.79 o 
  -1  11   2       61.03       59.75      2.90 o 
   0  11   2      101.59       99.78      4.56 o 
   1  11   2       18.47       18.79      1.39 o 
   2  11   2      106.06      111.08      4.51 o 
   3  11   2       98.92       98.00      3.78 o 
   4  11   2      198.83      212.17      5.90 o 
   5  11   2      185.19      183.29      5.75 o 
   6  11   2        7.01        8.96      1.97 o 
   7  11   2        5.52        2.20      1.72 o 
   8  11   2        7.35        8.02      2.34 o 
   9  11   2        1.89        3.91      4.19 o 
  -9  12   2        3.39       -0.18      1.85 o 
  -8  12   2        0.00       -1.34      1.35 o 
  -7  12   2        0.60        2.05      1.64 o 
  -6  12   2      102.31       70.72      4.73 o 
  -5  12   2      180.18      165.84      6.19 o 
  -4  12   2      139.70      125.94      4.05 o 
  -3  12   2       51.61       58.89      2.11 o 
  -2  12   2      181.42      198.15      3.65 o 
  -1  12   2      476.69      491.12      6.63 o 
   0  12   2      145.64      151.37      2.98 o 
   1  12   2       17.02       14.53      1.35 o 
   2  12   2       98.85      106.73      3.88 o 
   3  12   2      384.86      366.00      7.64 o 
   4  12   2      199.73      182.43      6.93 o 
   5  12   2       63.56       61.05      4.37 o 
   6  12   2        3.36        3.49      1.54 o 
   7  12   2        1.48        1.66      1.61 o 
   8  12   2        4.82        5.97      2.99 o 
  -9  13   2        2.88        3.95      2.33 o 
  -8  13   2        0.27       -0.44      1.62 o 
  -7  13   2        6.30        7.94      3.11 o 
  -6  13   2       42.15       28.26      3.45 o 
  -5  13   2        0.05        0.73      1.78 o 
  -4  13   2       71.93       76.46      4.81 o 
  -3  13   2       31.45       29.90      1.81 o 
  -2  13   2        8.82       11.46      1.23 o 
  -1  13   2       37.47       40.58      2.18 o 
   0  13   2       13.46       14.95      1.22 o 
   1  13   2       26.17       33.36      1.98 o 
   2  13   2        7.19        5.45      1.41 o 
   3  13   2      100.97       95.77      3.93 o 
   4  13   2      487.23      566.47     10.54 o 
   5  13   2        0.04        0.86      1.32 o 
   6  13   2        4.86        9.07      2.07 o 
   7  13   2        1.22       -0.87      1.48 o 
   8  13   2       10.16       13.20      3.30 o 
  -9  14   2        0.61       -0.02      3.11 o 
  -8  14   2        0.04        3.29      2.09 o 
  -7  14   2        6.32        5.16      2.31 o 
  -6  14   2        5.46        3.02      2.27 o 
  -5  14   2       51.98       53.74      5.54 o 
  -4  14   2       46.46       42.71      3.09 o 
  -3  14   2       17.98       15.57      1.40 o 
  -2  14   2       13.52        8.45      1.02 o 
  -1  14   2       31.48       38.67      1.73 o 
   0  14   2       24.19       19.52      1.44 o 
   1  14   2       47.34       57.22      3.56 o 
   2  14   2       32.93       33.46      2.72 o 
   3  14   2      202.68      199.72      5.83 o 
   4  14   2       75.77       79.32      8.64 o 
   5  14   2       12.71       13.07      2.20 o 
   6  14   2        6.16        4.31      1.94 o 
   7  14   2        1.49        2.12      1.71 o 
   8  14   2        1.19       -0.46      2.11 o 
  -9  15   2        0.02        0.49      2.43 o 
  -8  15   2        0.68        0.15      1.73 o 
  -7  15   2       17.68       15.12      2.95 o 
  -6  15   2        1.75        2.86      1.47 o 
  -5  15   2        2.05        3.68      1.47 o 
  -4  15   2      122.44      120.41      3.91 o 
  -3  15   2      223.00      219.56      4.35 o 
  -2  15   2       52.25       56.30      2.13 o 
  -1  15   2      346.48      364.00      5.49 o 
   0  15   2       92.32      107.48      3.30 o 
   1  15   2        5.41        4.16      1.08 o 
   2  15   2       20.07       22.61      2.44 o 
   3  15   2      616.11      621.35     11.50 o 
   4  15   2        0.00        2.04      1.64 o 
   5  15   2       16.39       16.83      2.68 o 
   6  15   2        0.92        1.34      1.64 o 
   7  15   2        3.40        2.74      1.85 o 
   8  15   2        0.01       -1.43      2.31 o 
  -8  16   2        1.48       -0.81      2.99 o 
  -7  16   2        4.81        2.57      1.93 o 
  -6  16   2        7.36       13.41      7.22 o 
  -5  16   2        7.30        5.44      1.55 o 
  -4  16   2       25.26       18.28      2.58 o 
  -3  16   2       45.95       36.68      3.30 o 
  -2  16   2        1.94        3.35      0.87 o 
  -1  16   2       30.86       33.70      1.79 o 
   0  16   2       65.33       67.74      2.88 o 
   1  16   2        0.30       -0.96      0.96 o 
   2  16   2      238.67      236.81      6.46 o 
   3  16   2        8.21        6.33      1.60 o 
   4  16   2       17.37       13.68      2.24 o 
   5  16   2       35.66       34.35      4.76 o 
   6  16   2        2.04        3.84      1.90 o 
   7  16   2        1.43        3.44      2.03 o 
  -8  17   2        0.20       -2.65      2.78 o 
  -7  17   2        3.65        4.90      2.02 o 
  -6  17   2        7.29        1.46      2.96 o 
  -5  17   2       17.79       13.96      2.21 o 
  -4  17   2        1.04        0.30      1.14 o 
  -3  17   2       26.94       24.98      2.25 o 
  -2  17   2      167.05      172.44      4.02 o 
  -1  17   2      163.30      155.05      4.04 o 
   0  17   2        0.11        0.70      0.89 o 
   1  17   2        4.39        5.59      1.54 o 
   2  17   2        1.09        1.05      1.27 o 
   3  17   2       20.08       23.76      2.71 o 
   4  17   2       28.03       25.91      3.52 o 
   5  17   2       47.43       50.53      4.11 o 
   6  17   2        1.89        2.00      2.36 o 
   7  17   2        7.33        4.01      2.74 o 
  -8  18   2        0.05       -1.84      1.93 o 
  -7  18   2        0.29        2.91      1.98 o 
  -6  18   2        0.54       -1.59      1.59 o 
  -5  18   2        6.51        4.23      1.64 o 
  -4  18   2        3.04        1.99      1.23 o 
  -3  18   2        0.16        0.90      1.12 o 
  -2  18   2       21.00       26.51      1.81 o 
  -1  18   2        0.21       -0.58      0.89 o 
   0  18   2        0.99        0.83      0.98 o 
   1  18   2       32.01       35.18      5.10 o 
   2  18   2       55.91       56.22      3.81 o 
   3  18   2        8.99       12.74      2.13 o 
   4  18   2        1.07        3.64      1.67 o 
   5  18   2        2.98        0.53      1.53 o 
   6  18   2        0.03       -1.00      3.28 o 
   7  18   2        0.08       -0.69      2.50 o 
  -7  19   2        0.27        0.36      3.31 o 
  -6  19   2        2.09        4.01      3.71 o 
  -5  19   2        1.47        2.18      1.86 o 
  -4  19   2        5.86        6.59      1.57 o 
  -3  19   2       41.23       38.72      2.84 o 
  -2  19   2       75.09       63.85      3.42 o 
  -1  19   2       31.82       27.99      2.10 o 
   0  19   2       10.67       13.01      2.11 o 
   1  19   2        0.51       -0.44      1.22 o 
   2  19   2       21.58       18.24      5.11 o 
   3  19   2        3.68        2.85      1.41 o 
   4  19   2        0.08       -0.29      1.42 o 
   5  19   2        1.38        2.08      1.61 o 
   6  19   2       12.67       14.11      2.92 o 
  -7  20   2        7.66        9.92      4.43 o 
  -6  20   2        3.78        4.94      2.46 o 
  -5  20   2       12.47       17.52      3.43 o 
  -4  20   2        0.04        0.54      1.27 o 
  -3  20   2       13.47       14.11      2.02 o 
  -2  20   2        2.89        3.35      1.23 o 
  -1  20   2        1.97        2.42      1.06 o 
   0  20   2        0.03       -0.28      1.26 o 
   1  20   2       21.99       23.52      2.75 o 
   2  20   2        1.77        2.53      1.53 o 
   3  20   2        4.00        2.53      1.74 o 
   4  20   2        0.00       -1.37      1.37 o 
   5  20   2        0.05       -1.49      1.49 o 
   6  20   2        0.32        0.18      2.51 o 
  -7  21   2        0.30        0.12      2.42 o 
  -6  21   2       14.31       11.76      3.06 o 
  -5  21   2       10.38        7.96      3.24 o 
  -4  21   2        6.71       11.15      1.97 o 
  -3  21   2        0.95        2.54      1.36 o 
  -2  21   2        8.10        7.53      1.86 o 
  -1  21   2       60.00       55.11      3.32 o 
   0  21   2        0.88        0.62      1.34 o 
   1  21   2        1.00        0.48      2.89 o 
   2  21   2        0.59        1.58      1.52 o 
   3  21   2        1.03        3.07      1.80 o 
   4  21   2        1.49        2.33      1.75 o 
   5  21   2        0.74        2.74      1.97 o 
   6  21   2        1.73        1.12      2.43 o 
  -6  22   2        2.91        3.70      3.03 o 
  -5  22   2       17.23       20.58      3.75 o 
  -4  22   2        4.77        7.73      2.40 o 
  -3  22   2        3.74        3.74      1.51 o 
  -2  22   2        3.23        3.03      1.67 o 
  -1  22   2        4.36        6.55      2.42 o 
   0  22   2        1.96        3.18      1.59 o 
   1  22   2        0.81        2.12      2.30 o 
   2  22   2        0.07        1.62      2.16 o 
   3  22   2        2.42        5.23      1.91 o 
   4  22   2        3.35        3.87      1.99 o 
   5  22   2        4.05        3.08      2.00 o 
  -6  23   2        2.39       -0.53      2.80 o 
  -5  23   2        0.91        1.02      2.38 o 
  -4  23   2        1.09        1.02      2.00 o 
  -3  23   2        0.13        1.38      1.35 o 
  -2  23   2       10.93        5.58      2.39 o 
  -1  23   2        4.54        5.20      2.71 o 
   0  23   2        8.94        8.40      2.24 o 
   1  23   2        0.80       -1.02      2.45 o 
   2  23   2        0.00        0.43      1.46 o 
   3  23   2        0.06        0.63      1.61 o 
   4  23   2        3.11        2.39      2.12 o 
   5  23   2        0.05       -2.54      2.54 o 
  -5  24   2        0.90        3.43      3.06 o 
  -4  24   2        0.26       -0.58      2.12 o 
  -3  24   2        0.51        0.14      1.74 o 
  -2  24   2        2.07        1.84      1.75 o 
  -1  24   2        2.71        4.40      2.46 o 
   0  24   2        1.98        1.09      2.29 o 
   1  24   2        0.74        0.51      1.68 o 
   2  24   2        0.33        1.59      1.67 o 
   3  24   2        1.77        1.33      2.12 o 
   4  24   2        1.76        0.51      1.85 o 
  -4  25   2        0.62        2.30      2.47 o 
  -3  25   2        0.71        0.85      2.38 o 
  -2  25   2        6.39        8.11      3.24 o 
  -1  25   2        4.78        7.37      2.75 o 
   0  25   2        6.34        2.05      2.98 o 
   1  25   2        7.01        4.29      2.12 o 
   2  25   2        2.94        4.68      2.22 o 
   3  25   2        3.28        2.55      2.31 o 
  -3  26   2        0.16       -1.98      2.66 o 
  -2  26   2        3.07        5.04      3.10 o 
  -1  26   2        1.30       -2.20      2.20 o 
   0  26   2        8.29        5.82      3.20 o 
   1  26   2       11.11       10.71      3.45 o 
   2  26   2       14.92        8.86      3.37 o 
  -1  27   2        0.00       -0.49      2.72 o 
   0  27   2        1.84        6.86      3.53 o 
 -10   1   3        0.13        1.06      1.78 o 
  -9   1   3       13.28       15.43      2.96 o 
  -8   1   3        2.88        2.43      1.18 o 
  -7   1   3      756.31      782.46     10.36 o 
  -6   1   3      221.10      208.96      4.62 o 
  -5   1   3        6.04        6.23      1.08 o 
  -4   1   3      190.04      174.80      5.28 o 
  -3   1   3     2751.85     2662.41     17.91 o 
  -2   1   3     3686.44     3661.03     20.66 o 
  -1   1   3       27.02       33.64      0.99 o 
   0   1   3       79.33       87.19      1.71 o 
   1   1   3      891.90      811.26      6.41 o 
   2   1   3      392.46      375.78      3.87 o 
   3   1   3      332.42      346.31      4.56 o 
   4   1   3       26.72       26.10      1.48 o 
   5   1   3       18.88       19.47      3.17 o 
   6   1   3        0.29        0.45      2.72 o 
   7   1   3       96.45      101.39      6.80 o 
   8   1   3        5.21        5.65      2.99 o 
   9   1   3        0.03       -1.30      3.12 o 
 -10   2   3        3.22        3.81      2.48 o 
  -9   2   3       15.75        9.11      2.06 o 
  -8   2   3       46.04       59.89      2.91 o 
  -7   2   3       78.38       81.94      2.99 o 
  -6   2   3      238.33      233.61      4.49 o 
  -5   2   3       75.01       78.00      2.40 o 
  -4   2   3      274.96      266.87      4.13 o 
  -3   2   3     1050.24     1064.65      9.28 o 
  -2   2   3      622.33      694.98      5.92 o 
  -1   2   3      855.24      887.72      6.24 o 
   0   2   3     1874.23     1896.74     12.50 o 
   1   2   3        0.01        0.08      0.37 o 
   2   2   3      393.49      427.97      4.40 o 
   3   2   3       58.25       59.36      2.10 o 
   4   2   3        2.84        1.85      0.83 o 
   5   2   3        4.21        8.49      1.66 o 
   6   2   3       39.92       45.29      4.68 o 
   7   2   3       69.05       80.96     13.26 o 
   8   2   3        0.00       -0.91      2.30 o 
   9   2   3        0.48        2.22      3.41 o 
 -10   3   3        0.12        0.17      1.56 o 
  -9   3   3       25.25       26.34      5.06 o 
  -8   3   3       48.87       55.65      3.17 o 
  -7   3   3       64.95       75.94      2.96 o 
  -6   3   3      128.67      125.17      3.40 o 
  -5   3   3       14.12       12.46      1.43 o 
  -4   3   3        0.31        2.45      0.65 o 
  -3   3   3      238.45      245.85      3.31 o 
  -2   3   3       46.96       38.52      1.49 o 
  -1   3   3       46.27       39.34      1.16 o 
   0   3   3      923.16      830.35      6.31 o 
   1   3   3      190.78      217.92      3.49 o 
   2   3   3       13.59       16.71      1.23 o 
   3   3   3        4.01        4.42      0.80 o 
   4   3   3       92.31      100.81      3.53 o 
   5   3   3        0.11       -1.12      1.12 o 
   6   3   3       25.28       22.39      3.29 o 
   7   3   3       15.05       11.84      3.13 o 
   8   3   3        7.84        9.23      3.21 o 
   9   3   3        0.82        3.37      3.53 o 
 -10   4   3        1.10        1.16      1.65 o 
  -9   4   3       14.13       11.17      2.19 o 
  -8   4   3      133.14      137.46      5.84 o 
  -7   4   3       78.86       89.62      3.16 o 
  -6   4   3       70.19       64.05      2.85 o 
  -5   4   3       11.88       11.31      1.19 o 
  -4   4   3      332.34      348.53      4.86 o 
  -3   4   3        7.50        5.01      0.66 o 
  -2   4   3        1.20       -0.28      0.41 o 
  -1   4   3       64.30       72.03      1.73 o 
   0   4   3      103.61      128.51      2.88 o 
   1   4   3      310.47      362.85      4.77 o 
   2   4   3       99.17      120.26      2.90 o 
   3   4   3       23.26       25.17      1.54 o 
   4   4   3      312.04      331.71      6.52 o 
   5   4   3       16.86       16.81      2.01 o 
   6   4   3       58.76       56.25      4.39 o 
   7   4   3        6.04        2.96      2.51 o 
   8   4   3       10.89       10.29      3.52 o 
   9   4   3        0.04        5.23      3.74 o 
 -10   5   3        9.35        9.24      2.69 o 
  -9   5   3       15.41       10.85      2.05 o 
  -8   5   3      147.88      162.92      6.93 o 
  -7   5   3        1.13        0.86      0.92 o 
  -6   5   3      235.75      224.79      5.37 o 
  -5   5   3       18.89       16.46      1.42 o 
  -4   5   3      717.81      736.22      7.07 o 
  -3   5   3      272.16      274.79      4.01 o 
  -2   5   3      191.07      188.74      3.08 o 
  -1   5   3     1143.44     1169.23      9.61 o 
   0   5   3        6.13        8.65      0.74 o 
   1   5   3      165.30      194.26      3.32 o 
   2   5   3        1.99        1.99      0.66 o 
   3   5   3        5.31        6.28      1.19 o 
   4   5   3      138.17      138.55      4.24 o 
   5   5   3       21.32       27.49      2.44 o 
   6   5   3       77.25       80.02      7.73 o 
   7   5   3        1.16        0.21      3.21 o 
   8   5   3        2.76        3.66      2.97 o 
   9   5   3        0.14       -0.68      3.28 o 
 -10   6   3        0.31        2.44      2.83 o 
  -9   6   3        5.89        6.75      1.94 o 
  -8   6   3       64.72       60.81      4.54 o 
  -7   6   3       16.48       10.66      1.58 o 
  -6   6   3       51.48       60.22      3.45 o 
  -5   6   3      286.32      284.80      4.74 o 
  -4   6   3      629.10      626.15      7.06 o 
  -3   6   3        3.42        2.58      0.65 o 
  -2   6   3      135.56      118.80      2.49 o 
  -1   6   3       51.44       53.60      1.60 o 
   0   6   3      370.13      358.69      4.14 o 
   1   6   3      185.82      177.83      3.21 o 
   2   6   3     1418.64     1531.30     13.52 o 
   3   6   3      437.70      455.57      7.81 o 
   4   6   3      344.06      361.44      7.18 o 
   5   6   3      137.71      143.50      4.69 o 
   6   6   3       36.79       37.47      5.58 o 
   7   6   3       19.84       26.06      3.73 o 
   8   6   3        1.20       -2.09      3.85 o 
   9   6   3        0.04        0.48      3.31 o 
 -10   7   3        7.08        8.85      3.62 o 
  -9   7   3        0.04        0.46      1.41 o 
  -8   7   3       24.13       29.51      3.07 o 
  -7   7   3        6.11        3.86      1.38 o 
  -6   7   3       53.75       60.98      4.01 o 
  -5   7   3        1.66       -0.31      0.81 o 
  -4   7   3      588.43      591.19      7.90 o 
  -3   7   3       13.37       16.60      1.22 o 
  -2   7   3        2.18        5.24      0.76 o 
  -1   7   3       52.02       45.11      1.58 o 
   0   7   3       14.01       17.08      1.01 o 
   1   7   3       48.13       48.77      1.76 o 
   2   7   3       20.53       26.71      2.62 o 
   3   7   3       34.46       39.36      2.56 o 
   4   7   3       12.30       14.40      2.92 o 
   5   7   3      107.17      101.35      5.24 o 
   6   7   3      145.64      171.23      5.99 o 
   7   7   3        0.98       -1.87      1.87 o 
   8   7   3        0.31        0.90      3.71 o 
   9   7   3        1.39        1.04      5.17 o 
 -10   8   3        0.37       -1.75      2.54 o 
  -9   8   3        3.53        3.85      1.98 o 
  -8   8   3        2.84        1.73      1.72 o 
  -7   8   3        0.95       -0.60      1.24 o 
  -6   8   3       61.33       61.17      3.31 o 
  -5   8   3       84.96       56.74      2.60 o 
  -4   8   3       92.79       94.99      2.61 o 
  -3   8   3      192.41      209.28      4.06 o 
  -2   8   3       69.64       81.92      2.19 o 
  -1   8   3      200.67      174.50      4.33 o 
   0   8   3     2128.65     2334.41     17.01 o 
   1   8   3      326.31      323.28      3.73 o 
   2   8   3      351.85      304.84      6.29 o 
   3   8   3      127.68      141.25      4.34 o 
   4   8   3      165.71      156.08      4.89 o 
   5   8   3       62.86       67.76      3.73 o 
   6   8   3       92.32       92.08      4.41 o 
   7   8   3       14.19       11.70      3.21 o 
   8   8   3        0.01       -3.27      3.52 o 
 -10   9   3        6.11        4.42      3.85 o 
  -9   9   3        9.31        9.41      3.62 o 
  -8   9   3        0.68        0.67      1.66 o 
  -7   9   3        0.01        0.78      2.45 o 
  -6   9   3        0.00        1.85      1.23 o 
  -5   9   3        9.51       10.81      1.64 o 
  -4   9   3      197.45      203.09      4.70 o 
  -3   9   3       82.63       82.72      2.47 o 
  -2   9   3      381.12      376.09      5.04 o 
  -1   9   3        3.29        1.92      0.63 o 
   0   9   3        3.67        5.75      0.78 o 
   1   9   3       11.37       13.55      0.86 o 
   2   9   3       39.52       45.60      4.26 o 
   3   9   3       11.06        8.20      1.96 o 
   4   9   3        4.36        7.59      1.62 o 
   5   9   3        0.44        0.01      1.12 o 
   6   9   3        2.32        1.02      1.71 o 
   7   9   3       12.26       10.30      3.06 o 
   8   9   3        9.05       13.61      5.63 o 
 -10  10   3        3.81        3.37      3.89 o 
  -9  10   3        0.98       -1.24      2.16 o 
  -8  10   3        9.42       12.63      2.64 o 
  -7  10   3       40.64       36.56      3.97 o 
  -6  10   3       11.44       12.48      2.43 o 
  -5  10   3        2.29       -0.87      0.91 o 
  -4  10   3      240.04      254.98      5.03 o 
  -3  10   3      194.74      179.84      4.02 o 
  -2  10   3        4.90        3.36      0.77 o 
  -1  10   3      253.78      278.44      4.59 o 
   0  10   3        7.84        7.56      1.95 o 
   1  10   3      142.54      155.43      5.36 o 
   2  10   3        2.05       -0.07      1.17 o 
   3  10   3       35.20       34.01      2.65 o 
   4  10   3        0.57        0.68      1.07 o 
   5  10   3        7.34       10.52      2.58 o 
   6  10   3       19.49       19.32      2.57 o 
   7  10   3        0.46        0.63      2.95 o 
   8  10   3       20.06       26.34      4.45 o 
 -10  11   3        0.24       -0.75      2.90 o 
  -9  11   3        1.31       -1.11      2.16 o 
  -8  11   3        0.38       -1.48      1.55 o 
  -7  11   3        4.00        4.24      1.84 o 
  -6  11   3       21.25       20.97      3.07 o 
  -5  11   3       12.98       12.13      1.77 o 
  -4  11   3       85.71       75.04      2.91 o 
  -3  11   3       39.22       42.10      2.60 o 
  -2  11   3       74.01       72.83      2.72 o 
  -1  11   3       17.60       14.67      1.39 o 
   0  11   3      103.74      107.67      2.93 o 
   1  11   3       17.91       16.16      2.97 o 
   2  11   3        1.88        0.63      1.04 o 
   3  11   3       77.74       85.68      9.09 o 
   4  11   3      429.84      422.10      8.80 o 
   5  11   3       53.53       61.47      6.41 o 
   6  11   3        0.61       -0.49      2.13 o 
   7  11   3        0.06       -1.12      1.56 o 
   8  11   3        0.04       -2.34      2.34 o 
  -9  12   3        1.20        0.52      2.72 o 
  -8  12   3        0.51       -0.19      1.69 o 
  -7  12   3        7.59        7.43      2.25 o 
  -6  12   3       75.66       70.12      4.88 o 
  -5  12   3       50.27       48.46      4.01 o 
  -4  12   3        8.03        5.23      1.15 o 
  -3  12   3        2.67        2.57      0.96 o 
  -2  12   3       18.96       14.99      2.02 o 
  -1  12   3      284.17      314.42      6.66 o 
   0  12   3      179.82      184.45      3.98 o 
   1  12   3       39.99       38.80      4.59 o 
   2  12   3       56.33       57.02      3.95 o 
   3  12   3       27.39       18.48      2.29 o 
   4  12   3       69.61       64.50      5.31 o 
   5  12   3       15.78       14.50      2.33 o 
   6  12   3        6.84        8.16      2.10 o 
   7  12   3        0.45        0.61      1.72 o 
   8  12   3        0.34        0.04      2.79 o 
  -9  13   3        4.51        5.43      3.60 o 
  -8  13   3        2.03        1.98      2.80 o 
  -7  13   3        0.18       -0.21      1.87 o 
  -6  13   3       21.28       18.87      3.26 o 
  -5  13   3      157.04      154.86      6.34 o 
  -4  13   3       40.90       49.84      2.69 o 
  -3  13   3        1.02        1.83      0.99 o 
  -2  13   3        3.21        3.42      1.00 o 
  -1  13   3       41.69       40.40      2.25 o 
   0  13   3      104.51      112.73      3.30 o 
   1  13   3       10.04       13.29      1.89 o 
   2  13   3       36.48       47.73      4.74 o 
   3  13   3      216.23      211.90     15.11 o 
   4  13   3      132.48      133.70      5.08 o 
   5  13   3        7.09        5.43      1.67 o 
   6  13   3        5.62        8.01      2.10 o 
   7  13   3        1.12       -0.52      1.91 o 
   8  13   3        0.02       -1.81      2.80 o 
  -9  14   3        0.40        0.13      1.93 o 
  -8  14   3        1.05        0.31      2.44 o 
  -7  14   3        2.64        4.55      3.60 o 
  -6  14   3        1.34        0.15      1.46 o 
  -5  14   3       93.36       83.05      5.17 o 
  -4  14   3       48.32       42.32      2.62 o 
  -3  14   3       39.47       40.30      2.46 o 
  -2  14   3        1.45       -0.19      0.75 o 
  -1  14   3      115.45      118.89      5.71 o 
   0  14   3        6.14        7.02      1.18 o 
   1  14   3       17.28       16.65      2.36 o 
   2  14   3      191.69      212.54      6.05 o 
   3  14   3      193.19      174.48      5.68 o 
   4  14   3       42.46       51.31      4.49 o 
   5  14   3       23.79       21.57      2.75 o 
   6  14   3        1.38        1.24      1.58 o 
   7  14   3        0.00        0.19      1.68 o 
  -9  15   3        2.08        0.36      3.08 o 
  -8  15   3        3.41        2.54      2.83 o 
  -7  15   3        4.52        6.06      2.53 o 
  -6  15   3        1.11       -0.12      1.53 o 
  -5  15   3       28.98       25.41      3.74 o 
  -4  15   3       70.95       75.54      4.09 o 
  -3  15   3       56.20       53.35      3.82 o 
  -2  15   3       64.91       73.36      4.31 o 
  -1  15   3      102.04      109.87      3.84 o 
   0  15   3       12.53       12.98      2.05 o 
   1  15   3        0.67        0.43      1.10 o 
   2  15   3       23.48       27.04      2.79 o 
   3  15   3       95.64       79.92      4.32 o 
   4  15   3       52.75       65.28      4.39 o 
   5  15   3        8.73        8.72      2.16 o 
   6  15   3        0.29        0.41      1.49 o 
   7  15   3        2.28        1.52      2.10 o 
  -8  16   3        0.01        0.84      1.92 o 
  -7  16   3        0.96        0.69      2.41 o 
  -6  16   3        6.80        7.45      2.46 o 
  -5  16   3      219.34      194.21     12.35 o 
  -4  16   3       39.07       41.36      3.35 o 
  -3  16   3        0.01       -0.79      0.91 o 
  -2  16   3       67.88       72.92      4.76 o 
  -1  16   3        9.21       10.45      1.47 o 
   0  16   3        0.10        1.17      1.20 o 
   1  16   3       33.35       32.52      2.96 o 
   2  16   3       29.01       20.01      4.74 o 
   3  16   3        6.84       12.18      2.74 o 
   4  16   3       38.00       39.50      4.26 o 
   5  16   3       88.15       83.17      6.73 o 
   6  16   3        2.62        0.88      1.80 o 
   7  16   3        0.54        1.30      2.05 o 
  -8  17   3        8.30       13.62      3.44 o 
  -7  17   3        0.45        2.53      1.92 o 
  -6  17   3        1.96        3.39      1.68 o 
  -5  17   3       32.37       34.17      3.95 o 
  -4  17   3        4.87        4.78      1.66 o 
  -3  17   3      117.02      123.17      3.58 o 
  -2  17   3       16.19       19.16      1.74 o 
  -1  17   3       17.14       14.35      1.72 o 
   0  17   3        0.01       -1.00      1.00 o 
   1  17   3       17.53       16.84      2.28 o 
   2  17   3       29.26       23.17      4.92 o 
   3  17   3        3.83        4.41      1.58 o 
   4  17   3        0.69        2.51      1.58 o 
   5  17   3       62.88       65.20      9.76 o 
   6  17   3        6.38        6.93      2.15 o 
   7  17   3        0.00       -0.09      2.19 o 
  -8  18   3        0.29        0.24      2.27 o 
  -7  18   3        9.64       11.54      5.17 o 
  -6  18   3        9.52        5.71      2.03 o 
  -5  18   3       84.06       82.12      4.60 o 
  -4  18   3       73.87       88.52      4.04 o 
  -3  18   3        1.64        4.12      1.34 o 
  -2  18   3       24.00       25.21      2.35 o 
  -1  18   3       55.91       59.94      3.88 o 
   0  18   3       85.58       86.03      4.47 o 
   1  18   3       23.38       24.96      3.13 o 
   2  18   3       11.02       16.75      3.86 o 
   3  18   3        3.06        3.12      1.34 o 
   4  18   3        5.10        4.93      1.88 o 
   5  18   3       19.70       15.12      2.61 o 
   6  18   3        8.40        7.08      2.53 o 
  -7  19   3        1.46        2.73      2.31 o 
  -6  19   3        1.31       -1.19      1.32 o 
  -5  19   3        0.50        1.08      2.14 o 
  -4  19   3        6.13        9.74      1.77 o 
  -3  19   3        2.13       -0.87      1.58 o 
  -2  19   3       30.84       39.21      2.83 o 
  -1  19   3       28.21       23.62      2.76 o 
   0  19   3        2.37        3.97      1.55 o 
   1  19   3       89.35      115.17      5.17 o 
   2  19   3        9.30        8.64      1.89 o 
   3  19   3        0.30        1.34      1.89 o 
   4  19   3       10.31        7.64      2.12 o 
   5  19   3        0.00       -0.57      1.65 o 
   6  19   3        4.14        5.61      2.57 o 
  -7  20   3       10.58       11.06      3.11 o 
  -6  20   3        1.03        2.79      2.20 o 
  -5  20   3        2.37        2.32      1.73 o 
  -4  20   3        0.77        1.35      1.30 o 
  -3  20   3        2.09        0.23      1.22 o 
  -2  20   3       19.83       19.73      2.24 o 
  -1  20   3        0.06       -1.39      1.39 o 
   0  20   3       20.05       22.66      2.80 o 
   1  20   3        9.65        8.72      2.08 o 
   2  20   3        4.43        4.58      1.67 o 
   3  20   3        3.81        4.48      1.85 o 
   4  20   3        0.32        0.12      1.53 o 
   5  20   3        0.02        0.53      1.82 o 
  -6  21   3        0.87        5.12      2.47 o 
  -5  21   3       21.37       31.04      3.46 o 
  -4  21   3        2.10        2.40      1.42 o 
  -3  21   3        0.04       -0.05      1.19 o 
  -2  21   3        8.10        7.04      2.44 o 
  -1  21   3        0.08       -0.76      1.39 o 
   0  21   3        0.29        1.48      1.51 o 
   1  21   3        6.65        7.48      2.15 o 
   2  21   3        6.90        7.73      3.21 o 
   3  21   3        3.32        3.87      1.86 o 
   4  21   3        8.69       10.75      2.58 o 
   5  21   3        2.49        7.13      2.41 o 
  -6  22   3       25.30       23.96      4.25 o 
  -5  22   3       18.91       21.23      4.39 o 
  -4  22   3        1.09       -0.30      1.40 o 
  -3  22   3        4.76        4.83      1.84 o 
  -2  22   3        0.31       -0.17      1.86 o 
  -1  22   3        0.74        0.22      1.51 o 
   0  22   3        7.79        7.29      2.14 o 
   1  22   3        2.34       -0.11      1.50 o 
   2  22   3        0.01       -0.18      1.48 o 
   3  22   3       13.98       16.50      2.86 o 
   4  22   3        0.07        1.43      2.06 o 
  -5  23   3        0.66        1.93      2.60 o 
  -4  23   3        3.80        3.29      1.96 o 
  -3  23   3        0.06        0.13      1.64 o 
  -2  23   3        7.59        5.46      2.70 o 
  -1  23   3        0.90        2.65      2.16 o 
   0  23   3        0.09        0.68      1.63 o 
   1  23   3        7.85       12.46      2.57 o 
   2  23   3       24.33       22.46      3.72 o 
   3  23   3        4.08        7.45      2.40 o 
   4  23   3        2.25        0.20      2.07 o 
  -5  24   3        0.33       -1.38      2.71 o 
  -4  24   3        1.87       -1.56      1.89 o 
  -3  24   3        0.46        1.24      2.98 o 
  -2  24   3        4.75        5.66      2.50 o 
  -1  24   3        2.69        5.43      2.65 o 
   0  24   3        1.46        3.30      2.01 o 
   1  24   3        1.66        0.86      1.68 o 
   2  24   3        0.23        0.94      2.02 o 
   3  24   3        2.54        1.37      2.04 o 
  -4  25   3        2.19       -2.19      2.19 o 
  -3  25   3        0.90       -1.13      3.17 o 
  -2  25   3        2.08        4.28      2.89 o 
  -1  25   3       16.17        9.98      7.51 o 
   0  25   3        2.07        2.65      2.01 o 
   1  25   3        0.22       -0.11      2.05 o 
   2  25   3        1.52        2.79      2.40 o 
  -2  26   3       20.14       22.53      4.55 o 
  -1  26   3        0.71        0.22      2.82 o 
   0  26   3        0.13        1.99      2.82 o 
   1  26   3        0.02       -2.08      2.08 o 
 -10   0   4       10.31       13.00      3.34 o 
  -9   0   4        5.09        5.85      1.82 o 
  -8   0   4       38.15       34.16      3.79 o 
  -7   0   4     1142.78     1156.81     29.87 o 
  -6   0   4        0.80        0.32      1.57 o 
  -5   0   4        3.91        4.06      1.35 o 
  -4   0   4        3.36        1.95      0.88 o 
  -3   0   4     1461.33     1516.35     13.63 o 
  -2   0   4      365.72      395.61      5.18 o 
  -1   0   4       49.19       51.24      2.10 o 
   0   0   4      964.87      941.41     10.81 o 
   1   0   4     1323.72     1378.94     14.48 o 
   2   0   4      287.44      352.92      6.13 o 
   3   0   4      322.10      341.32      8.10 o 
   4   0   4       21.93       26.30      2.70 o 
   5   0   4       60.00       42.40      6.25 o 
   6   0   4        0.18        0.61      2.86 o 
   7   0   4        2.45        5.38      4.12 o 
   8   0   4       13.59       14.19      5.55 o 
 -10   1   4        0.17       -0.17      1.62 o 
  -9   1   4        7.98        9.38      1.75 o 
  -8   1   4        2.29        1.00      1.02 o 
  -7   1   4       28.07       37.48      2.60 o 
  -6   1   4        6.40        9.59      1.27 o 
  -5   1   4       60.75       52.73      3.66 o 
  -4   1   4        0.08        0.45      0.64 o 
  -3   1   4      267.63      298.37      3.12 o 
  -2   1   4       19.17       19.00      0.89 o 
  -1   1   4     2012.78     2037.57     13.83 o 
   0   1   4      130.30      120.70      2.19 o 
   1   1   4       49.04       53.17      1.53 o 
   2   1   4        0.00        0.00      0.63 o 
   3   1   4       16.08       14.20      1.49 o 
   4   1   4        3.82        3.16      1.99 o 
   5   1   4       12.97       11.33      2.66 o 
   6   1   4       27.76       32.36      4.34 o 
   7   1   4      188.30      194.29      9.28 o 
   8   1   4        4.65        1.76      3.00 o 
 -10   2   4        8.20        4.82      2.54 o 
  -9   2   4        1.45        1.60      1.18 o 
  -8   2   4       14.40       12.96      2.16 o 
  -7   2   4       50.59       54.44      2.74 o 
  -6   2   4        1.05        0.37      0.84 o 
  -5   2   4       18.37       16.55      1.48 o 
  -4   2   4      297.90      301.12      4.11 o 
  -3   2   4      569.26      587.87      5.87 o 
  -2   2   4      143.09      148.94      2.22 o 
  -1   2   4      486.56      533.96      4.72 o 
   0   2   4      105.84      115.23      2.15 o 
   1   2   4     2081.10     2074.61     14.21 o 
   2   2   4      291.88      310.26      4.81 o 
   3   2   4      281.79      304.31      4.55 o 
   4   2   4       36.13       45.16      3.04 o 
   5   2   4       10.31       13.02      2.70 o 
   6   2   4       45.84       41.28      4.87 o 
   7   2   4       27.98       25.44      4.47 o 
   8   2   4       29.57       30.39      5.15 o 
 -10   3   4        1.70        2.12      1.86 o 
  -9   3   4       10.72       13.73      2.05 o 
  -8   3   4        4.73        3.54      1.14 o 
  -7   3   4      150.57      169.41      4.57 o 
  -6   3   4        6.11        9.60      1.32 o 
  -5   3   4       96.88       86.87      2.72 o 
  -4   3   4        3.73        2.65      0.66 o 
  -3   3   4      140.46      162.75      2.83 o 
  -2   3   4      868.31      893.00      7.33 o 
  -1   3   4      371.36      370.37      3.77 o 
   0   3   4      985.79      941.72      7.69 o 
   1   3   4        0.24        0.16      0.49 o 
   2   3   4       42.32       46.33      1.83 o 
   3   3   4      114.02      120.35      3.35 o 
   4   3   4        2.72        1.86      1.64 o 
   5   3   4        0.33       -0.02      1.09 o 
   6   3   4      145.31      159.25      7.92 o 
   7   3   4       10.57       12.33      6.21 o 
   8   3   4       42.45       48.45      6.10 o 
 -10   4   4        0.45        0.98      1.74 o 
  -9   4   4        3.76        2.32      1.51 o 
  -8   4   4        2.97        3.67      1.51 o 
  -7   4   4        3.97        4.87      1.16 o 
  -6   4   4      521.37      541.80      8.47 o 
  -5   4   4      220.15      203.41      4.54 o 
  -4   4   4       12.83       19.01      1.29 o 
  -3   4   4       18.98       19.44      1.31 o 
  -2   4   4      117.93      121.64      2.15 o 
  -1   4   4       65.92       54.26      1.40 o 
   0   4   4      280.94      303.22      3.67 o 
   1   4   4       71.70       69.69      2.26 o 
   2   4   4        4.64        3.90      0.86 o 
   3   4   4        0.10        0.93      1.00 o 
   4   4   4      169.18      187.61      6.62 o 
   5   4   4       16.20       14.41      2.24 o 
   6   4   4       21.43       19.82      3.61 o 
   7   4   4        3.73        3.85      2.85 o 
   8   4   4        0.28       -0.99      2.72 o 
 -10   5   4        0.77        0.80      1.73 o 
  -9   5   4        0.11       -0.82      1.31 o 
  -8   5   4        0.01       -0.20      0.92 o 
  -7   5   4       42.46       36.88      2.39 o 
  -6   5   4      578.05      562.78     11.44 o 
  -5   5   4       47.60       41.61      2.15 o 
  -4   5   4        0.38        0.49      0.63 o 
  -3   5   4       23.94       23.94      1.46 o 
  -2   5   4      872.76      853.48      7.21 o 
  -1   5   4      119.40      122.55      2.27 o 
   0   5   4      795.93      771.45      6.46 o 
   1   5   4      374.82      423.78      7.05 o 
   2   5   4      332.76      338.00      8.14 o 
   3   5   4       11.89       12.62      1.71 o 
   4   5   4       18.56       19.61      2.77 o 
   5   5   4        9.30        6.45      2.14 o 
   6   5   4        1.05        2.09      1.99 o 
   7   5   4        2.50        1.09      2.54 o 
   8   5   4        2.12        5.83      4.32 o 
 -10   6   4       11.51       14.54      2.81 o 
  -9   6   4        0.70        3.73      1.74 o 
  -8   6   4       51.13       46.18      4.49 o 
  -7   6   4        0.04       -0.01      0.84 o 
  -6   6   4       97.75      114.38      3.35 o 
  -5   6   4      186.95      190.31      6.64 o 
  -4   6   4        0.24       -0.57      0.57 o 
  -3   6   4        1.53        2.48      0.73 o 
  -2   6   4       67.02       52.69      1.57 o 
  -1   6   4        0.58        0.70      0.54 o 
   0   6   4      188.40      188.24      2.79 o 
   1   6   4       73.26       86.11      2.52 o 
   2   6   4        0.06        0.12      0.88 o 
   3   6   4        0.49        1.93      1.90 o 
   4   6   4       15.30       10.32      3.44 o 
   5   6   4        1.65        1.54      1.89 o 
   6   6   4        3.84       -0.68      1.76 o 
   7   6   4        0.52       -2.01      2.01 o 
   8   6   4        0.77        2.77      4.77 o 
 -10   7   4        7.11       24.29      4.48 o 
  -9   7   4        0.58        0.55      1.53 o 
  -8   7   4        2.73        1.23      1.51 o 
  -7   7   4       24.80       27.76      3.05 o 
  -6   7   4        0.50       -0.37      0.87 o 
  -5   7   4       49.47       50.45      2.31 o 
  -4   7   4       60.03       56.39      2.28 o 
  -3   7   4       50.36       48.83      2.01 o 
  -2   7   4      113.23      107.37      2.61 o 
  -1   7   4        1.64        0.84      0.63 o 
   0   7   4       55.17       49.96      1.67 o 
   1   7   4      141.15      126.75      3.04 o 
   2   7   4       67.94       62.24      3.52 o 
   3   7   4       15.50       11.97      1.74 o 
   4   7   4        1.41       -0.42      1.07 o 
   5   7   4       35.19       34.12      4.84 o 
   6   7   4        9.64       11.79      4.34 o 
   7   7   4        0.63        0.57      3.37 o 
   8   7   4        0.05        1.09      3.09 o 
 -10   8   4        6.75       13.79      3.47 o 
  -9   8   4        2.37        8.72      2.78 o 
  -8   8   4        3.94       -0.04      3.72 o 
  -7   8   4        4.79        3.48      1.49 o 
  -6   8   4      120.80      129.16      6.53 o 
  -5   8   4        0.54        0.02      0.83 o 
  -4   8   4      381.49      367.63      6.63 o 
  -3   8   4       32.99       45.56      2.56 o 
  -2   8   4        1.24        1.22      0.69 o 
  -1   8   4       85.17       86.61      2.29 o 
   0   8   4       70.43       79.81      2.43 o 
   1   8   4        9.64       13.17      1.55 o 
   2   8   4       19.61       25.58      3.04 o 
   3   8   4        0.00       -0.01      1.01 o 
   4   8   4        1.21        2.89      1.32 o 
   5   8   4        4.04        2.83      1.47 o 
   6   8   4       13.21        5.82      5.96 o 
   7   8   4        1.92       -1.73      3.16 o 
   8   8   4        0.10       -0.83      2.97 o 
 -10   9   4       13.68       12.11      3.37 o 
  -9   9   4        6.01        7.06      2.57 o 
  -8   9   4        3.40        4.27      2.50 o 
  -7   9   4       14.30       15.13      2.90 o 
  -6   9   4       16.18       11.66      1.65 o 
  -5   9   4        7.50        4.55      1.09 o 
  -4   9   4       90.43      102.85      3.24 o 
  -3   9   4       50.58       64.69      3.03 o 
  -2   9   4       52.26       55.26      2.64 o 
  -1   9   4       78.00       73.35      4.17 o 
   0   9   4      315.86      346.07      4.62 o 
   1   9   4        5.38        2.94      1.19 o 
   2   9   4       20.70       25.82      2.40 o 
   3   9   4        4.36        4.76      1.41 o 
   4   9   4        2.93        2.43      1.42 o 
   5   9   4        0.63        0.89      1.35 o 
   6   9   4        0.02        1.38      2.20 o 
   7   9   4        0.05       -0.85      2.28 o 
   8   9   4        0.37       -0.51      5.02 o 
 -10  10   4        4.86        3.04      3.06 o 
  -9  10   4        1.03       -1.57      1.73 o 
  -8  10   4       24.46       20.10      4.02 o 
  -7  10   4        5.22        2.01      2.34 o 
  -6  10   4        0.07       -0.28      1.17 o 
  -5  10   4       13.40       12.14      1.43 o 
  -4  10   4       34.06       35.11      2.10 o 
  -3  10   4       51.14       58.27      2.35 o 
  -2  10   4      122.61      121.22      2.98 o 
  -1  10   4       73.16       87.17      2.44 o 
   0  10   4       16.26       18.99      1.58 o 
   1  10   4        4.34        1.15      1.15 o 
   2  10   4       29.55       26.43      2.57 o 
   3  10   4       56.78       45.84      3.17 o 
   4  10   4       32.11       22.39      2.53 o 
   5  10   4       27.15       23.08      2.69 o 
   6  10   4        1.95        1.34      2.20 o 
   7  10   4        0.01        0.17      2.41 o 
   8  10   4        1.92        3.76      4.73 o 
  -9  11   4        0.58       -0.69      1.78 o 
  -8  11   4       34.27       38.99      7.57 o 
  -7  11   4       37.72       38.45      4.24 o 
  -6  11   4       41.62       40.10      5.00 o 
  -5  11   4       14.11       15.32      1.81 o 
  -4  11   4      100.79       98.91      2.99 o 
  -3  11   4      824.52      797.96      8.97 o 
  -2  11   4       19.72       17.66      1.48 o 
  -1  11   4       12.73       13.70      1.27 o 
   0  11   4        0.03        0.27      0.98 o 
   1  11   4      329.31      357.97      7.63 o 
   2  11   4       56.19       52.92      3.34 o 
   3  11   4       94.33      100.25      7.63 o 
   4  11   4       79.01       69.30      4.06 o 
   5  11   4        0.60       -1.29      1.29 o 
   6  11   4        1.46        0.38      2.21 o 
   7  11   4        7.68        9.25      3.34 o 
  -9  12   4        2.89        1.10      2.39 o 
  -8  12   4        3.93        5.03      2.34 o 
  -7  12   4        0.17       -1.67      1.67 o 
  -6  12   4        1.74        0.75      1.61 o 
  -5  12   4       55.52       62.28      4.55 o 
  -4  12   4      118.53      103.87      3.56 o 
  -3  12   4       16.13       13.84      1.68 o 
  -2  12   4       14.55        9.00      1.14 o 
  -1  12   4       58.57       53.03      2.55 o 
   0  12   4       43.18       48.85      4.41 o 
   1  12   4       12.89       12.88      1.97 o 
   2  12   4        0.01       -0.84      1.32 o 
   3  12   4        2.08        1.26      1.25 o 
   4  12   4       30.49       21.27      2.64 o 
   5  12   4        0.25       -0.20      1.31 o 
   6  12   4       16.68       15.83      2.66 o 
   7  12   4        1.62        0.45      2.82 o 
  -9  13   4        0.07       -1.62      2.01 o 
  -8  13   4        0.73        2.17      2.17 o 
  -7  13   4        6.90        7.58      2.47 o 
  -6  13   4       11.63       11.86      2.59 o 
  -5  13   4        7.72       14.00      1.79 o 
  -4  13   4      450.60      448.08      7.61 o 
  -3  13   4       81.76       80.17      4.36 o 
  -2  13   4       29.67       32.74      3.24 o 
  -1  13   4       58.21       59.18      2.73 o 
   0  13   4       11.28        9.85      1.78 o 
   1  13   4        0.61        0.08      1.06 o 
   2  13   4        8.31       11.82      2.04 o 
   3  13   4       68.27       71.41      4.13 o 
   4  13   4       25.20       27.37      3.02 o 
   5  13   4        8.59        7.96      2.08 o 
   6  13   4        0.48        0.80      1.72 o 
   7  13   4        0.45       -2.48      3.16 o 
  -9  14   4        0.31        2.49      3.75 o 
  -8  14   4        0.32       -0.81      1.97 o 
  -7  14   4        1.14        4.04      2.36 o 
  -6  14   4       32.81       30.60      8.18 o 
  -5  14   4       98.72       94.93      3.83 o 
  -4  14   4      327.65      329.70      6.55 o 
  -3  14   4        9.30        8.33      1.49 o 
  -2  14   4        1.29        2.67      1.35 o 
  -1  14   4        1.64        1.24      1.55 o 
   0  14   4        3.75        4.02      1.32 o 
   1  14   4       15.83       12.45      2.44 o 
   2  14   4        6.05        3.93      1.59 o 
   3  14   4        2.44        2.28      1.42 o 
   4  14   4       89.43       86.48      4.79 o 
   5  14   4        4.07        2.99      2.11 o 
   6  14   4       11.58       11.93      2.53 o 
   7  14   4        0.00        1.68      3.05 o 
  -8  15   4        2.19        0.64      2.31 o 
  -7  15   4        3.21        2.90      2.20 o 
  -6  15   4        0.89        1.14      2.38 o 
  -5  15   4        0.29       -0.39      1.27 o 
  -4  15   4       24.84       27.28      2.34 o 
  -3  15   4       35.99       42.99      4.51 o 
  -2  15   4       11.52        7.42      1.44 o 
  -1  15   4       36.59       44.74      4.71 o 
   0  15   4       12.34        6.83      3.26 o 
   1  15   4        0.55        0.30      1.17 o 
   2  15   4        1.53        0.02      1.25 o 
   3  15   4       95.47      113.76      5.05 o 
   4  15   4       54.73       49.05      4.00 o 
   5  15   4       27.42       31.69      3.53 o 
   6  15   4        0.02       -0.91      1.58 o 
  -8  16   4        1.99        4.52      2.86 o 
  -7  16   4        0.17        0.15      1.96 o 
  -6  16   4        0.14       -1.68      1.73 o 
  -5  16   4        2.05       -0.12      1.36 o 
  -4  16   4        1.96        1.38      1.23 o 
  -3  16   4      106.17      109.72      4.00 o 
  -2  16   4       69.36       72.45      3.42 o 
  -1  16   4       31.24       38.15      3.43 o 
   0  16   4       21.99       22.35      2.61 o 
   1  16   4       35.75       32.17      3.15 o 
   2  16   4        2.60        6.81      1.80 o 
   3  16   4        1.62        1.47      1.66 o 
   4  16   4        0.41        1.57      1.54 o 
   5  16   4       55.44       52.26      4.40 o 
   6  16   4        0.00        0.37      1.89 o 
  -8  17   4        4.04        6.12      4.11 o 
  -7  17   4        1.59       -0.74      2.00 o 
  -6  17   4        5.36        4.93      2.33 o 
  -5  17   4       36.27       34.14      3.39 o 
  -4  17   4       35.44       35.13      3.30 o 
  -3  17   4        9.32       13.50      2.12 o 
  -2  17   4       34.10       34.99      3.28 o 
  -1  17   4       17.78       22.91      2.72 o 
   0  17   4       31.08       37.60      3.41 o 
   1  17   4        9.17        5.06      1.97 o 
   2  17   4       26.35       27.86      3.61 o 
   3  17   4       13.94       13.19      2.93 o 
   4  17   4        8.86       10.16      2.33 o 
   5  17   4       32.29       31.09      3.96 o 
   6  17   4        2.11       -0.57      2.13 o 
  -8  18   4        2.37       11.14      5.22 o 
  -7  18   4       26.66       23.32      7.83 o 
  -6  18   4       13.50       11.55      4.84 o 
  -5  18   4       35.63       29.59      3.28 o 
  -4  18   4       48.68       54.15      7.63 o 
  -3  18   4       29.42       28.83      2.54 o 
  -2  18   4       43.88       47.15      3.76 o 
  -1  18   4       20.26       20.51      2.72 o 
   0  18   4        4.62        6.61      2.18 o 
   1  18   4        1.04        0.48      1.40 o 
   2  18   4        7.17        0.59      1.57 o 
   3  18   4        9.30        9.26      2.13 o 
   4  18   4        0.37        0.17      1.59 o 
   5  18   4       20.99       24.21      3.30 o 
  -7  19   4        0.33        1.43      2.00 o 
  -6  19   4        3.14        0.24      2.13 o 
  -5  19   4       24.66       21.83      4.11 o 
  -4  19   4        1.94        0.75      1.56 o 
  -3  19   4       20.90       25.02      2.38 o 
  -2  19   4       11.20       11.29      3.46 o 
  -1  19   4       11.28        7.86      1.90 o 
   0  19   4       22.97       23.35      4.40 o 
   1  19   4       12.81       14.26      3.51 o 
   2  19   4        0.95        0.42      1.44 o 
   3  19   4        0.66       -0.75      1.46 o 
   4  19   4       10.69       14.31      2.80 o 
   5  19   4        1.14        1.50      2.24 o 
  -7  20   4        0.61       -1.73      2.32 o 
  -6  20   4        1.31        1.64      1.72 o 
  -5  20   4       32.68       29.98      2.87 o 
  -4  20   4       11.94       10.83      1.88 o 
  -3  20   4       16.30       13.89      3.30 o 
  -2  20   4       23.32       27.26      4.08 o 
  -1  20   4       77.77       70.47      4.67 o 
   0  20   4        0.23       -1.34      1.34 o 
   1  20   4        4.25        2.59      1.53 o 
   2  20   4        0.50        1.06      1.52 o 
   3  20   4        0.82        0.44      1.63 o 
   4  20   4        0.41        1.81      1.77 o 
   5  20   4        7.68        8.54      2.94 o 
  -6  21   4        1.44        1.83      1.95 o 
  -5  21   4        0.16       -0.38      1.50 o 
  -4  21   4        5.65        4.65      1.75 o 
  -3  21   4        1.12        2.75      2.73 o 
  -2  21   4       39.03       33.23      4.05 o 
  -1  21   4       18.59       18.20      2.82 o 
   0  21   4       12.93       16.94      4.07 o 
   1  21   4        0.00        1.75      1.64 o 
   2  21   4        0.18        2.11      1.60 o 
   3  21   4        0.13       -1.32      1.32 o 
   4  21   4        0.76        1.97      2.12 o 
  -6  22   4       12.10       16.53      2.93 o 
  -5  22   4        3.80        4.82      2.05 o 
  -4  22   4        9.11       18.49      2.96 o 
  -3  22   4        0.77        0.13      2.69 o 
  -2  22   4        0.81        0.94      2.05 o 
  -1  22   4        0.06       -0.19      1.58 o 
   0  22   4        6.93        3.72      1.97 o 
   1  22   4        6.30        3.80      2.50 o 
   2  22   4        4.41        5.22      2.03 o 
   3  22   4        3.76        0.80      1.95 o 
   4  22   4        0.38       -1.94      2.46 o 
  -5  23   4        2.08       -0.50      1.63 o 
  -4  23   4        0.40       -0.97      2.37 o 
  -3  23   4        0.33       -1.08      2.24 o 
  -2  23   4        0.17        0.03      2.24 o 
  -1  23   4        1.98       -0.07      1.72 o 
   0  23   4        2.44        2.91      2.50 o 
   1  23   4        0.00        1.23      1.78 o 
   2  23   4        3.84        3.40      2.04 o 
   3  23   4        0.56        0.82      2.19 o 
  -4  24   4        1.73        3.61      3.02 o 
  -3  24   4        0.88       -1.98      1.98 o 
  -2  24   4        0.52        4.08      2.86 o 
  -1  24   4        0.42       -0.24      1.74 o 
   0  24   4        1.05        2.35      2.14 o 
   1  24   4        0.15        0.47      3.45 o 
   2  24   4        6.58        5.51      2.98 o 
  -3  25   4        1.66        2.93      2.69 o 
  -2  25   4       11.53       14.97      4.84 o 
  -1  25   4        1.64        4.29      3.00 o 
   0  25   4        0.21        1.72      2.21 o 
   1  25   4        0.25       -1.93      1.93 o 
 -10   1   5        0.10        1.79      1.26 o 
  -9   1   5       13.24       11.37      1.64 o 
  -8   1   5        5.73        5.96      1.25 o 
  -7   1   5       93.83       93.00      4.33 o 
  -6   1   5        0.00       -0.59      0.64 o 
  -5   1   5       15.85       17.71      1.46 o 
  -4   1   5        7.81        7.86      1.65 o 
  -3   1   5       45.25       48.57      1.65 o 
  -2   1   5       12.12       15.86      1.01 o 
  -1   1   5      741.66      724.74      6.80 o 
   0   1   5        8.19        9.86      0.96 o 
   1   1   5       11.77       10.24      1.10 o 
   2   1   5      120.90      120.60      3.49 o 
   3   1   5        0.59        0.72      0.91 o 
   4   1   5        2.42        3.65      1.84 o 
   5   1   5        5.20        4.54      2.36 o 
   6   1   5        0.26       -0.70      2.03 o 
   7   1   5       17.62       18.13      4.18 o 
   8   1   5        5.96       12.39      5.42 o 
 -10   2   5        0.96        0.02      1.42 o 
  -9   2   5        0.13        1.22      1.18 o 
  -8   2   5        2.96        2.43      1.33 o 
  -7   2   5       70.46       71.84      3.26 o 
  -6   2   5        7.70       10.27      1.40 o 
  -5   2   5       39.82       36.07      2.19 o 
  -4   2   5        3.90        3.58      0.88 o 
  -3   2   5       44.03       45.79      1.75 o 
  -2   2   5      229.91      252.42      3.51 o 
  -1   2   5        6.63        6.66      0.85 o 
   0   2   5       90.40       83.29      2.05 o 
   1   2   5       63.11       61.51      2.36 o 
   2   2   5        0.06        0.90      1.10 o 
   3   2   5        3.28        2.34      1.23 o 
   4   2   5       44.65       50.30      3.47 o 
   5   2   5        1.86        1.91      2.00 o 
   6   2   5        2.15        2.22      3.48 o 
   7   2   5       29.01       31.29      4.96 o 
   8   2   5       15.20       20.69      5.16 o 
 -10   3   5        8.24        7.65      1.99 o 
  -9   3   5       18.48       22.72      2.32 o 
  -8   3   5        4.29        1.86      1.14 o 
  -7   3   5        1.31        0.19      0.96 o 
  -6   3   5      243.49      257.09      7.43 o 
  -5   3   5       22.08       21.28      1.73 o 
  -4   3   5       20.42       20.65      1.77 o 
  -3   3   5       14.57       14.34      1.17 o 
  -2   3   5      209.84      200.99      3.28 o 
  -1   3   5      172.44      158.37      2.57 o 
   0   3   5      646.83      645.26      6.34 o 
   1   3   5       79.67       85.21      2.50 o 
   2   3   5        0.89        1.21      0.80 o 
   3   3   5      123.91      142.12      4.90 o 
   4   3   5        9.76       12.45      2.05 o 
   5   3   5        3.57        1.05      3.44 o 
   6   3   5       14.99       16.80      3.77 o 
   7   3   5        8.38        4.71      5.37 o 
   8   3   5        9.11       13.71      6.76 o 
 -10   4   5        0.58       -0.10      1.98 o 
  -9   4   5        8.24        4.94      1.46 o 
  -8   4   5        3.12        1.30      1.05 o 
  -7   4   5        5.66        5.56      1.24 o 
  -6   4   5      472.54      477.38      7.30 o 
  -5   4   5       17.74       18.81      1.64 o 
  -4   4   5       58.67       63.77      2.38 o 
  -3   4   5       59.88       54.61      2.13 o 
  -2   4   5      166.91      183.52      3.15 o 
  -1   4   5       55.64       54.30      2.29 o 
   0   4   5       48.22       48.53      2.63 o 
   1   4   5      523.32      565.12      6.86 o 
   2   4   5        1.04        1.24      0.94 o 
   3   4   5      132.85      127.56      5.40 o 
   4   4   5        6.03        6.54      1.75 o 
   5   4   5        0.02        0.35      1.77 o 
   6   4   5        1.66        2.12      2.32 o 
   7   4   5        0.72       -1.18      2.53 o 
 -10   5   5        8.08        5.73      2.42 o 
  -9   5   5        2.56        1.00      1.41 o 
  -8   5   5        0.11       -0.08      1.11 o 
  -7   5   5        1.20        3.11      1.12 o 
  -6   5   5       78.22       73.80      3.12 o 
  -5   5   5        4.09        1.56      0.92 o 
  -4   5   5       82.05       85.59      2.68 o 
  -3   5   5        2.48        1.98      0.76 o 
  -2   5   5       52.35       61.60      2.15 o 
  -1   5   5      278.58      270.91      3.73 o 
   0   5   5       18.83       21.48      2.31 o 
   1   5   5      103.34      114.10      2.91 o 
   2   5   5       12.05        9.72      1.63 o 
   3   5   5        0.24        1.61      1.22 o 
   4   5   5       95.53      103.81      4.63 o 
   5   5   5        0.33        2.77      2.28 o 
   6   5   5        1.63        4.20      2.65 o 
   7   5   5        0.00        1.53      2.69 o 
 -10   6   5        2.60        3.66      2.09 o 
  -9   6   5        0.08        0.84      1.35 o 
  -8   6   5        0.26       -0.28      1.01 o 
  -7   6   5       89.44       88.60      3.95 o 
  -6   6   5        2.94        1.71      1.06 o 
  -5   6   5       16.61       14.76      1.70 o 
  -4   6   5       85.57       99.92      2.87 o 
  -3   6   5       83.33       76.78      2.79 o 
  -2   6   5        0.90        0.66      0.75 o 
  -1   6   5      565.33      573.93      5.48 o 
   0   6   5        0.55        1.02      0.74 o 
   1   6   5        6.39        8.00      1.18 o 
   2   6   5       13.35       16.58      2.11 o 
   3   6   5       48.99       46.43      3.04 o 
   4   6   5       36.73       33.56      3.79 o 
   5   6   5       15.25       17.92      3.59 o 
   6   6   5        2.20        1.19      2.28 o 
   7   6   5        0.19        0.27      2.45 o 
 -10   7   5        1.94        3.32      3.30 o 
  -9   7   5        0.04        0.43      1.97 o 
  -8   7   5        2.78        0.71      1.31 o 
  -7   7   5      115.04      129.86      6.74 o 
  -6   7   5       41.79       49.59      3.00 o 
  -5   7   5        2.69        2.39      1.10 o 
  -4   7   5      113.50      118.50      3.16 o 
  -3   7   5      222.43      186.82      3.82 o 
  -2   7   5      234.99      224.63      4.83 o 
  -1   7   5        0.23        0.33      0.60 o 
   0   7   5      386.96      424.69      6.57 o 
   1   7   5       20.28       12.41      1.87 o 
   2   7   5       20.05       19.68      2.17 o 
   3   7   5       89.12       76.76      3.77 o 
   4   7   5       45.78       37.51      4.00 o 
   5   7   5       19.10       14.69      2.98 o 
   6   7   5        0.07        0.82      4.12 o 
   7   7   5        0.30       -1.45      2.70 o 
 -10   8   5        1.28        2.01      2.72 o 
  -9   8   5        0.33       -1.35      1.90 o 
  -8   8   5        5.52        3.68      1.74 o 
  -7   8   5       12.61       11.63      1.84 o 
  -6   8   5       36.37       32.33      2.57 o 
  -5   8   5      550.26      567.14      8.65 o 
  -4   8   5      408.24      412.92      6.17 o 
  -3   8   5        1.07        1.38      0.78 o 
  -2   8   5       20.96       24.81      1.88 o 
  -1   8   5        2.70        2.10      0.77 o 
   0   8   5       30.11       32.60      2.08 o 
   1   8   5       22.43       21.56      2.26 o 
   2   8   5        4.14        5.88      1.48 o 
   3   8   5       10.92       12.17      1.96 o 
   4   8   5        9.78        3.62      2.01 o 
   5   8   5       14.78       16.80      3.28 o 
   6   8   5        1.04       -2.41      2.41 o 
   7   8   5        7.76        7.95      3.61 o 
  -9   9   5        0.37        1.55      2.32 o 
  -8   9   5        9.29       11.67      2.99 o 
  -7   9   5        9.45       10.31      1.81 o 
  -6   9   5       50.49       55.25      3.20 o 
  -5   9   5      103.74      113.95      3.37 o 
  -4   9   5       10.99        9.28      1.27 o 
  -3   9   5      100.30      104.80      2.97 o 
  -2   9   5      354.74      344.14      5.33 o 
  -1   9   5      187.50      191.04      4.45 o 
   0   9   5       13.02       15.64      2.75 o 
   1   9   5       35.09       32.59      2.74 o 
   2   9   5       22.82       19.16      2.19 o 
   3   9   5        7.48        4.35      1.40 o 
   4   9   5        2.30        3.27      1.47 o 
   5   9   5       21.78       16.64      3.28 o 
   6   9   5        1.36        0.26      2.30 o 
   7   9   5        9.90       10.07      4.84 o 
  -9  10   5        8.34       11.03      3.19 o 
  -8  10   5        4.80       10.63      2.90 o 
  -7  10   5        6.01        7.69      1.66 o 
  -6  10   5       26.15       30.08      2.59 o 
  -5  10   5      213.32      219.55      4.78 o 
  -4  10   5      352.68      346.85      6.73 o 
  -3  10   5      406.23      390.43      6.60 o 
  -2  10   5      295.26      301.25      5.04 o 
  -1  10   5       50.56       51.14      2.60 o 
   0  10   5       13.24       13.40      1.94 o 
   1  10   5        7.57        6.80      1.54 o 
   2  10   5       16.39       20.55      3.35 o 
   3  10   5        5.39        2.67      1.54 o 
   4  10   5        2.26        2.54      1.56 o 
   5  10   5        8.33        5.22      2.45 o 
   6  10   5       19.48       21.78      4.03 o 
   7  10   5        1.97        0.43      4.50 o 
  -9  11   5       29.46       47.45      7.74 o 
  -8  11   5       11.67       16.38      3.47 o 
  -7  11   5        1.01       -0.58      1.54 o 
  -6  11   5       29.34       30.97      4.20 o 
  -5  11   5       84.51       92.40      3.30 o 
  -4  11   5       18.94       20.33      1.82 o 
  -3  11   5       39.69       41.19      2.26 o 
  -2  11   5        1.51        0.17      0.79 o 
  -1  11   5       10.16       10.03      1.41 o 
   0  11   5        0.01       -0.99      0.99 o 
   1  11   5      177.33      155.18      6.17 o 
   2  11   5        0.07       -1.00      1.00 o 
   3  11   5       40.46       35.55      3.15 o 
   4  11   5        6.89       16.72      3.26 o 
   5  11   5        0.04       -1.14      2.02 o 
   6  11   5        1.03       -0.62      2.11 o 
   7  11   5        0.03       -1.87      4.48 o 
  -9  12   5        0.07       -0.26      2.43 o 
  -8  12   5        0.17       -1.10      2.04 o 
  -7  12   5        2.67        5.83      3.78 o 
  -6  12   5        0.10        1.04      1.18 o 
  -5  12   5       49.84       55.20      2.82 o 
  -4  12   5        6.05        8.51      1.40 o 
  -3  12   5      128.94      127.83      3.51 o 
  -2  12   5        2.38        2.38      0.93 o 
  -1  12   5        4.09        2.79      2.13 o 
   0  12   5        2.00        2.17      1.81 o 
   1  12   5        0.89        2.96      1.41 o 
   2  12   5       32.47       24.50      2.71 o 
   3  12   5        3.69        3.03      1.97 o 
   4  12   5        0.54        2.74      2.57 o 
   5  12   5        1.25       -1.43      3.04 o 
   6  12   5        0.70       -0.86      2.35 o 
  -9  13   5        0.11        0.29      5.80 o 
  -8  13   5       12.99       15.83      3.41 o 
  -7  13   5        6.40        8.22      4.68 o 
  -6  13   5        1.54        1.69      1.30 o 
  -5  13   5      104.63       97.31      3.90 o 
  -4  13   5      165.80      177.14      4.34 o 
  -3  13   5       15.20       15.95      1.67 o 
  -2  13   5        8.79        7.13      1.49 o 
  -1  13   5       90.33       85.25      4.38 o 
   0  13   5        6.76        9.81      2.06 o 
   1  13   5        0.05        2.99      1.40 o 
   2  13   5      176.44      154.80      5.62 o 
   3  13   5       42.38       44.35      3.69 o 
   4  13   5        4.54        9.96      2.19 o 
   5  13   5        0.09       -0.09      1.61 o 
   6  13   5        4.96        7.58      4.25 o 
  -8  14   5        1.09        2.01      2.51 o 
  -7  14   5        4.81       10.03      2.90 o 
  -6  14   5       12.06       15.73      2.47 o 
  -5  14   5        7.51        4.84      1.47 o 
  -4  14   5      371.29      360.78      7.20 o 
  -3  14   5      385.60      438.27      8.70 o 
  -2  14   5        4.06        3.82      1.46 o 
  -1  14   5        2.06        1.37      1.27 o 
   0  14   5        0.43       -0.37      1.23 o 
   1  14   5       14.09       11.77      2.05 o 
   2  14   5        0.46        3.12      1.45 o 
   3  14   5        0.05        0.43      1.36 o 
   4  14   5        3.07        2.05      1.67 o 
   5  14   5        5.52        8.38      2.35 o 
   6  14   5        9.38        9.80      3.72 o 
  -8  15   5        0.72        4.44      2.86 o 
  -7  15   5        2.74        1.26      2.36 o 
  -6  15   5        2.58        1.13      1.60 o 
  -5  15   5       60.21       61.76      3.55 o 
  -4  15   5        5.92        8.86      1.88 o 
  -3  15   5       12.88       11.94      1.78 o 
  -2  15   5        0.20        1.14      1.26 o 
  -1  15   5        6.40       11.22      2.04 o 
   0  15   5        3.30        3.69      1.65 o 
   1  15   5        0.01        0.51      1.24 o 
   2  15   5      107.60      110.49      5.19 o 
   3  15   5       13.30       11.09      2.53 o 
   4  15   5       10.16       15.86      3.22 o 
   5  15   5       12.87       14.70      2.81 o 
   6  15   5        0.01        1.98      3.06 o 
  -8  16   5        1.53        3.98      2.81 o 
  -7  16   5        0.06       -3.01      3.34 o 
  -6  16   5        0.00        0.26      1.58 o 
  -5  16   5        8.54       10.51      2.22 o 
  -4  16   5       37.36       40.46      2.97 o 
  -3  16   5       47.47       44.96      3.67 o 
  -2  16   5       30.30       31.32      3.24 o 
  -1  16   5        0.20       -0.44      1.26 o 
   0  16   5       32.75       36.21      4.11 o 
   1  16   5       62.02       76.02      5.84 o 
   2  16   5        4.21        3.26      1.60 o 
   3  16   5        3.85        2.11      1.81 o 
   4  16   5        0.61        0.70      1.57 o 
   5  16   5        8.46       -0.66      1.83 o 
  -7  17   5        9.28       12.16      3.36 o 
  -6  17   5        4.61        6.76      2.21 o 
  -5  17   5       14.04       17.52      3.74 o 
  -4  17   5        0.36        0.85      1.28 o 
  -3  17   5        0.13        0.11      1.37 o 
  -2  17   5       27.71       24.14      2.95 o 
  -1  17   5       82.95       83.09      4.88 o 
   0  17   5       83.69       75.55     10.76 o 
   1  17   5       22.78       24.93      2.99 o 
   2  17   5        0.22       -0.31      1.29 o 
   3  17   5        0.02       -1.52      1.73 o 
   4  17   5        3.98        2.57      1.93 o 
   5  17   5        1.89        1.72      2.20 o 
  -7  18   5        2.83        1.79      2.57 o 
  -6  18   5       15.18       21.48      3.10 o 
  -5  18   5       14.90       10.11      2.28 o 
  -4  18   5        0.00        1.87      1.42 o 
  -3  18   5       34.02       41.35      3.85 o 
  -2  18   5       43.68       41.44      3.79 o 
  -1  18   5        5.68        8.84      2.47 o 
   0  18   5        0.95       -0.29      1.34 o 
   1  18   5        0.54        1.85      1.51 o 
   2  18   5        0.04        0.70      1.50 o 
   3  18   5        4.00        0.52      1.60 o 
   4  18   5        3.18        2.42      2.66 o 
   5  18   5        5.56        2.78      2.46 o 
  -7  19   5        2.14        2.06      2.91 o 
  -6  19   5        0.00        0.45      2.54 o 
  -5  19   5       16.34       15.37      2.75 o 
  -4  19   5        1.62        0.61      2.17 o 
  -3  19   5        0.52        1.67      1.70 o 
  -2  19   5        9.55        8.64      3.92 o 
  -1  19   5        5.41        4.24      2.50 o 
   0  19   5        5.86        9.27      2.38 o 
   1  19   5        7.86        7.92      2.17 o 
   2  19   5        2.45        2.64      1.70 o 
   3  19   5        0.05        0.22      1.56 o 
   4  19   5        0.00       -1.87      1.87 o 
  -6  20   5        0.00        2.02      2.49 o 
  -5  20   5       23.95       23.24      3.29 o 
  -4  20   5        1.50       -0.94      2.01 o 
  -3  20   5        0.06        0.51      1.68 o 
  -2  20   5        1.39        3.07      1.76 o 
  -1  20   5        1.14        1.33      1.59 o 
   0  20   5        0.38       -0.26      1.54 o 
   1  20   5        5.75        9.76      3.77 o 
   2  20   5        0.38        1.05      1.73 o 
   3  20   5        0.02        0.87      1.88 o 
   4  20   5        0.00        0.50      2.12 o 
  -6  21   5        1.92        2.40      2.34 o 
  -5  21   5        3.15        3.40      1.79 o 
  -4  21   5        0.82       -1.87      1.87 o 
  -3  21   5        2.98        0.84      1.84 o 
  -2  21   5        3.01        2.38      2.97 o 
  -1  21   5        0.07       -1.01      1.52 o 
   0  21   5        0.60        3.76      2.45 o 
   1  21   5       10.05       11.66      2.51 o 
   2  21   5        0.90       -0.57      1.75 o 
   3  21   5        0.15       -1.83      1.83 o 
  -5  22   5        5.68        3.31      3.19 o 
  -4  22   5        0.06        1.46      2.49 o 
  -3  22   5        0.08        2.69      2.66 o 
  -2  22   5        0.01       -0.05      2.01 o 
  -1  22   5        0.24        1.09      1.81 o 
   0  22   5        0.34        2.51      1.90 o 
   1  22   5        0.01        2.07      2.58 o 
   2  22   5       14.23        9.88      4.73 o 
  -4  23   5        1.11        4.31      3.18 o 
  -3  23   5        0.54        0.72      2.71 o 
  -2  23   5        4.85        8.53      2.64 o 
  -1  23   5        0.73        2.21      2.24 o 
   0  23   5        0.26        0.37      1.96 o 
   1  23   5        0.19       -0.67      1.91 o 
  -3  24   5        1.99       -1.74      2.67 o 
  -2  24   5        1.02        0.43      2.67 o 
  -1  24   5        0.22        5.04      2.29 o 
   0  24   5        0.10        0.70      3.15 o 
 -10   0   6       11.10        9.78      2.77 o 
  -9   0   6       39.02       60.83      5.45 o 
  -8   0   6        0.19        0.61      1.46 o 
  -7   0   6        2.80        2.32      1.49 o 
  -6   0   6       36.38       31.27      2.93 o 
  -5   0   6       11.37        9.60      1.74 o 
  -4   0   6       44.64       40.85      2.87 o 
  -3   0   6       36.45       39.31      3.30 o 
  -2   0   6       39.22       30.02      2.85 o 
  -1   0   6       87.91       85.53      3.23 o 
   0   0   6     1342.20     1397.76     16.20 o 
   1   0   6       13.08       13.46      7.29 o 
   2   0   6      223.51      267.63      8.05 o 
   3   0   6        1.23        0.87      2.13 o 
   4   0   6       11.69        5.78      3.17 o 
   5   0   6        1.23        0.21      2.70 o 
   6   0   6       13.20       16.12      5.25 o 
   7   0   6       62.26       59.42      9.46 o 
 -10   1   6       10.43       12.19      2.11 o 
  -9   1   6        1.96        2.49      1.33 o 
  -8   1   6        2.76        5.64      1.28 o 
  -7   1   6        6.67        5.66      1.60 o 
  -6   1   6        5.52        4.11      1.02 o 
  -5   1   6       20.57       17.05      1.49 o 
  -4   1   6        0.00        0.13      0.61 o 
  -3   1   6      133.54      119.42      3.12 o 
  -2   1   6      130.66      121.12      2.98 o 
  -1   1   6       26.82       27.71      1.54 o 
   0   1   6       34.48       34.62      1.95 o 
   1   1   6       23.53       14.73      1.74 o 
   2   1   6        5.93        4.20      1.28 o 
   3   1   6        2.77        5.24      2.04 o 
   4   1   6       10.78        3.97      4.56 o 
   5   1   6        1.24        3.05      3.52 o 
   6   1   6        7.25        6.75      2.90 o 
   7   1   6        1.02       -0.48      2.86 o 
 -10   2   6        0.03        0.73      1.40 o 
  -9   2   6        3.87        4.83      1.40 o 
  -8   2   6        3.99        2.05      1.09 o 
  -7   2   6       56.66       61.10      3.15 o 
  -6   2   6       10.61        5.57      1.39 o 
  -5   2   6        0.01        1.25      0.77 o 
  -4   2   6       58.45       59.82      2.90 o 
  -3   2   6       13.13       17.10      1.48 o 
  -2   2   6       35.82       31.91      1.80 o 
  -1   2   6      154.22      168.49      3.19 o 
   0   2   6       43.98       47.70      2.25 o 
   1   2   6       38.22       39.05      2.41 o 
   2   2   6       53.95       57.12      3.49 o 
   3   2   6       16.55       14.63      2.77 o 
   4   2   6       20.23       24.10      3.73 o 
   5   2   6        2.33        0.87      2.04 o 
   6   2   6        2.10        1.54      3.96 o 
   7   2   6       10.81       10.54      5.54 o 
 -10   3   6        3.69        4.58      1.76 o 
  -9   3   6        2.97        3.22      1.38 o 
  -8   3   6       27.33       23.77      2.30 o 
  -7   3   6        0.34       -0.19      0.91 o 
  -6   3   6        3.18        2.83      1.01 o 
  -5   3   6       13.20       13.02      1.57 o 
  -4   3   6       14.30       20.59      1.94 o 
  -3   3   6       84.98       89.23      2.73 o 
  -2   3   6       77.59       74.80      2.67 o 
  -1   3   6      146.69      136.40      3.18 o 
   0   3   6       11.53       10.56      1.29 o 
   1   3   6        7.08        3.31      1.12 o 
   2   3   6        0.11       -0.10      1.11 o 
   3   3   6        0.02       -1.08      1.08 o 
   4   3   6       29.57       28.39      8.24 o 
   5   3   6        0.62        2.17      2.30 o 
   6   3   6        1.48        0.02      2.20 o 
   7   3   6        0.22       -2.57      2.57 o 
 -10   4   6        3.16        1.54      1.87 o 
  -9   4   6        0.20        1.54      1.32 o 
  -8   4   6        7.47        7.42      1.61 o 
  -7   4   6        9.14        7.54      1.47 o 
  -6   4   6      225.93      232.11      5.78 o 
  -5   4   6        2.70        3.26      1.38 o 
  -4   4   6       16.84       16.99      1.58 o 
  -3   4   6        0.71        0.84      0.73 o 
  -2   4   6        5.33        3.99      0.98 o 
  -1   4   6        8.97        7.15      1.23 o 
   0   4   6      197.67      212.28      4.18 o 
   1   4   6      137.07      142.28      4.13 o 
   2   4   6        3.60        4.20      1.46 o 
   3   4   6        0.01        2.52      1.49 o 
   4   4   6       11.41       13.31      2.29 o 
   5   4   6        0.37       -1.78      1.78 o 
   6   4   6        3.43        1.78      2.26 o 
   7   4   6        2.61        2.37      3.25 o 
 -10   5   6        2.64        7.87      2.76 o 
  -9   5   6        0.32       -1.18      1.18 o 
  -8   5   6        0.88        1.07      1.21 o 
  -7   5   6       18.09       18.50      2.20 o 
  -6   5   6        7.27        5.70      1.44 o 
  -5   5   6       17.02       16.50      1.93 o 
  -4   5   6        5.76        5.93      1.21 o 
  -3   5   6       15.23       14.18      1.25 o 
  -2   5   6       80.70       72.18      2.28 o 
  -1   5   6      310.18      346.13      6.16 o 
   0   5   6      553.04      526.83      9.19 o 
   1   5   6       36.13       38.34      2.50 o 
   2   5   6        1.03       -0.23      1.36 o 
   3   5   6        0.00       -0.13      1.34 o 
   4   5   6        1.26        3.49      1.63 o 
   5   5   6        0.12       -1.73      1.73 o 
   6   5   6        0.00       -2.08      2.08 o 
  -9   6   6        0.52        0.51      1.54 o 
  -8   6   6        0.04        0.75      1.33 o 
  -7   6   6       26.65       32.72      2.84 o 
  -6   6   6       51.07       47.41      3.08 o 
  -5   6   6       15.23       22.00      2.13 o 
  -4   6   6      145.29      138.73      5.36 o 
  -3   6   6        2.51        0.64      0.81 o 
  -2   6   6       66.04       54.44      2.28 o 
  -1   6   6      204.18      200.12      4.95 o 
   0   6   6        2.36        3.17      0.98 o 
   1   6   6       80.43       87.11      3.36 o 
   2   6   6       29.91       29.41      2.86 o 
   3   6   6       76.59       92.00      7.75 o 
   4   6   6        0.01        0.87      1.51 o 
   5   6   6        0.00        4.71      2.42 o 
   6   6   6        0.68       -2.10      2.10 o 
  -9   7   6        2.07       -1.45      1.76 o 
  -8   7   6        8.80        6.90      1.96 o 
  -7   7   6       39.04       49.96      5.63 o 
  -6   7   6       10.97        7.95      1.61 o 
  -5   7   6      122.47      137.03      5.11 o 
  -4   7   6       86.48       93.10      4.48 o 
  -3   7   6        0.00       -0.09      0.81 o 
  -2   7   6        6.97        7.50      1.04 o 
  -1   7   6      410.76      414.51      6.99 o 
   0   7   6       25.75       28.51      1.94 o 
   1   7   6        3.73        6.51      1.34 o 
   2   7   6        0.06        0.00      0.98 o 
   3   7   6        2.01        3.99      1.58 o 
   4   7   6       41.28       41.98      5.30 o 
   5   7   6        4.06        2.51      1.86 o 
   6   7   6        0.04        0.48      2.51 o 
  -9   8   6        2.27        2.24      1.99 o 
  -8   8   6        0.07        0.47      1.31 o 
  -7   8   6        4.54       -0.20      1.16 o 
  -6   8   6        0.96        2.71      1.29 o 
  -5   8   6      154.24      163.25      4.84 o 
  -4   8   6       30.78       25.61      1.96 o 
  -3   8   6      133.33      144.46      3.65 o 
  -2   8   6        0.68        1.14      0.86 o 
  -1   8   6        5.29        5.76      1.26 o 
   0   8   6        8.14        7.99      1.69 o 
   1   8   6        5.70        3.41      1.54 o 
   2   8   6       44.10       36.52      2.68 o 
   3   8   6       18.57       20.91      3.38 o 
   4   8   6        2.97        6.17      3.37 o 
   5   8   6        4.87        6.27      2.00 o 
   6   8   6        0.70        3.32      2.96 o 
  -9   9   6        0.67       -1.38      2.60 o 
  -8   9   6        1.24       -1.34      1.34 o 
  -7   9   6       17.68       19.67      2.33 o 
  -6   9   6       11.38       12.10      1.84 o 
  -5   9   6       28.53       28.60      2.43 o 
  -4   9   6       18.01       15.97      1.62 o 
  -3   9   6      421.46      451.04      6.76 o 
  -2   9   6       92.38       93.13      3.45 o 
  -1   9   6       66.90       60.77      2.97 o 
   0   9   6       60.01       66.66      3.88 o 
   1   9   6        0.03        0.47      1.10 o 
   2   9   6       37.98       40.03      3.24 o 
   3   9   6       71.05       67.09      5.38 o 
   4   9   6        0.17        0.77      1.95 o 
   5   9   6       10.82        8.99      2.68 o 
   6   9   6        0.19       -3.09      4.16 o 
  -9  10   6       14.00       16.05      3.85 o 
  -8  10   6        1.63        2.10      1.81 o 
  -7  10   6        0.42        1.41      1.37 o 
  -6  10   6        0.02       -0.81      1.10 o 
  -5  10   6        5.45        5.44      1.45 o 
  -4  10   6        5.48       11.54      1.54 o 
  -3  10   6      514.42      520.51      7.41 o 
  -2  10   6       31.87       34.51      2.53 o 
  -1  10   6        1.33        3.01      1.13 o 
   0  10   6        9.01       10.37      2.75 o 
   1  10   6       22.09       23.56      2.68 o 
   2  10   6        9.71        8.79      1.83 o 
   3  10   6        6.56        1.93      1.70 o 
   4  10   6        1.83        1.27      3.26 o 
   5  10   6        0.28       -0.04      2.36 o 
   6  10   6        0.45        0.66      2.89 o 
  -9  11   6        0.18       -1.32      2.48 o 
  -8  11   6       13.42       18.71      3.77 o 
  -7  11   6        1.11        0.45      1.36 o 
  -6  11   6       43.94       56.19      4.19 o 
  -5  11   6       22.14       17.31      2.46 o 
  -4  11   6        0.21       -0.50      0.88 o 
  -3  11   6        3.27        1.34      0.98 o 
  -2  11   6      174.50      170.04      4.70 o 
  -1  11   6        2.48        2.75      1.36 o 
   0  11   6        9.56       11.13      4.33 o 
   1  11   6       91.11       94.11      4.76 o 
   2  11   6       15.36       19.08      2.54 o 
   3  11   6       19.36       19.09      2.59 o 
   4  11   6        1.96        3.32      2.10 o 
   5  11   6        0.06        0.71      2.42 o 
   6  11   6        0.38       -0.23      2.24 o 
  -8  12   6        3.84        0.68      2.21 o 
  -7  12   6        6.84        3.93      1.77 o 
  -6  12   6       13.62       13.69      3.49 o 
  -5  12   6        3.45        1.84      1.13 o 
  -4  12   6      273.35      282.73      5.63 o 
  -3  12   6      155.36      159.14      4.70 o 
  -2  12   6      190.26      196.07      6.43 o 
  -1  12   6        1.69        1.38      2.50 o 
   0  12   6        0.27        0.95      1.33 o 
   1  12   6       34.07       31.94      3.64 o 
   2  12   6       45.40       42.17      5.07 o 
   3  12   6       44.94       43.08      3.69 o 
   4  12   6        1.79        1.52      2.09 o 
   5  12   6        0.35       -1.22      2.35 o 
  -8  13   6        8.43        3.88      2.77 o 
  -7  13   6        0.53        5.32      2.45 o 
  -6  13   6        0.74        0.70      1.52 o 
  -5  13   6        0.01       -0.24      1.15 o 
  -4  13   6       99.01      104.06      3.67 o 
  -3  13   6       84.47       89.02      3.89 o 
  -2  13   6        3.09        3.96      1.30 o 
  -1  13   6        4.60        3.33      2.06 o 
   0  13   6        5.69        3.91      1.59 o 
   1  13   6       30.86       33.58      4.06 o 
   2  13   6       50.72       49.86      3.98 o 
   3  13   6        0.00       -1.22      1.34 o 
   4  13   6        4.49        3.14      3.17 o 
   5  13   6        8.70        7.80      3.43 o 
  -8  14   6        9.82       15.33      4.15 o 
  -7  14   6        0.40        2.69      2.49 o 
  -6  14   6        0.54        1.13      1.65 o 
  -5  14   6        4.45        4.84      1.59 o 
  -4  14   6        2.84        2.39      1.20 o 
  -3  14   6       98.17      107.46      4.30 o 
  -2  14   6       15.42       17.53      3.79 o 
  -1  14   6       15.41       13.54      3.14 o 
   0  14   6       23.67       27.95      3.89 o 
   1  14   6        6.69        7.11      1.99 o 
   2  14   6        0.65        1.86      1.62 o 
   3  14   6        7.02        7.70      2.83 o 
   4  14   6       18.21       16.36      2.77 o 
   5  14   6        0.15       -1.05      4.72 o 
  -8  15   6        7.15        5.11      4.88 o 
  -7  15   6        3.74        3.72      2.65 o 
  -6  15   6        1.28        0.56      1.62 o 
  -5  15   6        0.23        0.48      1.34 o 
  -4  15   6       39.41       39.56      3.70 o 
  -3  15   6       12.61       17.14      2.63 o 
  -2  15   6        2.56        2.56      1.60 o 
  -1  15   6        8.23        7.02      2.89 o 
   0  15   6       11.44       16.96      3.31 o 
   1  15   6       26.09       22.33      3.57 o 
   2  15   6        3.55        2.11      1.66 o 
   3  15   6        5.29        9.41      2.24 o 
   4  15   6       10.33        7.06      2.22 o 
   5  15   6        3.00        0.10      2.83 o 
  -7  16   6       14.90       13.03      4.73 o 
  -6  16   6        0.49        0.83      2.14 o 
  -5  16   6        2.14        0.95      1.55 o 
  -4  16   6        0.20        0.78      1.63 o 
  -3  16   6        9.31        5.21      1.92 o 
  -2  16   6       11.44       10.36      2.70 o 
  -1  16   6       15.51       17.14      2.67 o 
   0  16   6        5.33        2.91      1.75 o 
   1  16   6        1.38       -0.12      1.38 o 
   2  16   6        8.35        8.42      2.15 o 
   3  16   6        7.01        8.18      2.20 o 
   4  16   6       16.10       12.73      4.11 o 
  -7  17   6        5.97        6.42      5.15 o 
  -6  17   6        0.21       -1.38      1.71 o 
  -5  17   6        1.03        1.26      1.48 o 
  -4  17   6        0.06       -0.33      1.67 o 
  -3  17   6        6.73        5.54      1.98 o 
  -2  17   6       92.65      115.32      8.78 o 
  -1  17   6        0.90        3.03      1.71 o 
   0  17   6        1.22        1.23      1.60 o 
   1  17   6        0.00        1.39      1.57 o 
   2  17   6        2.97       -1.01      1.55 o 
   3  17   6        2.38        2.71      1.89 o 
   4  17   6        3.15        5.06      2.37 o 
  -6  18   6        1.20        1.16      2.55 o 
  -5  18   6        0.83        3.46      2.35 o 
  -4  18   6        0.02        1.01      1.71 o 
  -3  18   6        0.05       -0.39      1.48 o 
  -2  18   6       58.91       81.71      5.31 o 
  -1  18   6        0.30       -0.74      1.50 o 
   0  18   6        2.97        2.39      1.78 o 
   1  18   6        1.65        0.27      1.57 o 
   2  18   6        0.00       -0.20      1.60 o 
   3  18   6        0.56        0.64      1.95 o 
  -6  19   6        4.93        2.29      2.18 o 
  -5  19   6        0.34        0.33      3.12 o 
  -4  19   6        1.76        3.21      1.94 o 
  -3  19   6        0.81       -0.35      1.69 o 
  -2  19   6        0.08        0.11      1.58 o 
  -1  19   6       28.44       20.39      4.27 o 
   0  19   6        2.77        2.04      1.97 o 
   1  19   6        1.34        0.10      1.60 o 
   2  19   6        0.09        3.49      2.82 o 
   3  19   6        0.13        1.75      2.84 o 
  -5  20   6        2.98        5.09      2.95 o 
  -4  20   6        0.01       -0.15      1.82 o 
  -3  20   6       14.50       20.83      3.29 o 
  -2  20   6        0.40        0.01      1.76 o 
  -1  20   6        3.77        4.09      2.00 o 
   0  20   6        0.14       -0.09      2.27 o 
   1  20   6        0.46        0.32      1.75 o 
   2  20   6        0.01        1.87      1.99 o 
  -5  21   6        0.02        3.19      4.40 o 
  -4  21   6       10.36       11.47      3.70 o 
  -3  21   6        0.10        0.92      2.11 o 
  -2  21   6        0.04        0.67      1.99 o 
  -1  21   6       16.53       16.03      3.15 o 
   0  21   6        1.43        0.19      2.14 o 
   1  21   6        3.68        0.42      2.06 o 
  -3  22   6        0.51       -0.20      2.14 o 
  -2  22   6        6.85        4.42      2.32 o 
  -1  22   6        8.19        7.02      3.49 o 
   0  22   6        2.22        2.46      2.20 o 
  -9   1   7       13.79       16.75      2.19 o 
  -8   1   7        5.30        1.74      1.24 o 
  -7   1   7        0.69        0.04      1.01 o 
  -6   1   7       20.42       22.14      1.93 o 
  -5   1   7       14.87       11.23      1.40 o 
  -4   1   7       21.75       15.57      1.73 o 
  -3   1   7        4.51        2.51      1.06 o 
  -2   1   7       11.49        7.95      1.35 o 
  -1   1   7       88.98       85.96      3.29 o 
   0   1   7      278.15      312.72      6.27 o 
   1   1   7      116.88      124.03      5.17 o 
   2   1   7        0.75       -0.46      1.29 o 
   3   1   7        0.00       -0.62      1.71 o 
   4   1   7        0.28        2.77      2.25 o 
   5   1   7        0.36        0.71      2.25 o 
   6   1   7        0.96        1.96      2.97 o 
  -9   2   7        6.90        4.66      1.73 o 
  -8   2   7       17.60       20.80      2.07 o 
  -7   2   7        0.49        1.50      1.11 o 
  -6   2   7       12.74       12.59      1.57 o 
  -5   2   7       55.16       56.17      3.79 o 
  -4   2   7       58.72       49.48      2.61 o 
  -3   2   7        0.75       -0.23      1.04 o 
  -2   2   7       12.14       13.58      1.63 o 
  -1   2   7       87.91       91.79      3.30 o 
   0   2   7      313.63      326.13      6.38 o 
   1   2   7        7.83        6.78      1.49 o 
   2   2   7        0.37        1.93      1.30 o 
   3   2   7        3.12        3.39      2.10 o 
   4   2   7        2.13        3.93      2.41 o 
   5   2   7        5.16        1.51      2.52 o 
   6   2   7        1.94        1.03      3.06 o 
  -9   3   7        0.50       -0.20      1.35 o 
  -8   3   7        1.92        5.12      1.38 o 
  -7   3   7       19.19       21.01      1.98 o 
  -6   3   7      140.49      151.33      4.39 o 
  -5   3   7        0.57        1.28      0.99 o 
  -4   3   7       68.41       61.34      4.21 o 
  -3   3   7       38.57       34.58      3.04 o 
  -2   3   7       64.97       59.15      3.43 o 
  -1   3   7       13.16       16.17      1.84 o 
   0   3   7      251.58      276.64     14.44 o 
   1   3   7       93.68       94.70      4.47 o 
   2   3   7        0.56        2.41      1.56 o 
   3   3   7        5.76        7.49      2.57 o 
   4   3   7       18.22       20.96      4.12 o 
   5   3   7        0.68        0.81      2.36 o 
   6   3   7        0.91        2.67      4.02 o 
  -9   4   7        2.24        1.08      1.76 o 
  -8   4   7        0.96        0.41      1.27 o 
  -7   4   7        4.50        2.45      1.27 o 
  -6   4   7       17.68       12.00      1.73 o 
  -5   4   7       17.25       14.35      1.72 o 
  -4   4   7       39.09       38.59      2.39 o 
  -3   4   7        6.91        6.65      1.63 o 
  -2   4   7        3.55        3.82      1.63 o 
  -1   4   7        1.22        1.67      1.12 o 
   0   4   7        0.38        0.05      1.51 o 
   1   4   7      140.01      155.41      6.70 o 
   2   4   7        0.82       -0.81      1.32 o 
   3   4   7       20.08       16.33      2.60 o 
   4   4   7       31.90       22.08      6.70 o 
   5   4   7        2.41        2.27      2.41 o 
   6   4   7        0.01       -1.81      3.45 o 
  -9   5   7        0.13        1.00      1.62 o 
  -8   5   7       22.06       26.09      2.61 o 
  -7   5   7       14.15       11.70      1.78 o 
  -6   5   7        0.17        0.39      1.07 o 
  -5   5   7       74.80       77.13      4.46 o 
  -4   5   7       14.61       10.82      1.47 o 
  -3   5   7       30.07       34.64      2.21 o 
  -2   5   7      125.33      116.23      4.42 o 
  -1   5   7       41.12       40.56      2.74 o 
   0   5   7       75.76       88.22      3.43 o 
   1   5   7        0.19       -0.17      1.26 o 
   2   5   7        6.01        5.52      1.76 o 
   3   5   7       24.06       26.49      3.37 o 
   4   5   7        1.80        0.14      2.05 o 
   5   5   7        0.38        0.09      2.40 o 
  -9   6   7        0.01        0.36      1.54 o 
  -8   6   7        0.46        0.01      1.84 o 
  -7   6   7       23.94       24.12      2.62 o 
  -6   6   7        7.23        3.26      1.22 o 
  -5   6   7        0.35        0.06      0.92 o 
  -4   6   7       14.28       18.14      3.53 o 
  -3   6   7       92.13       89.43      5.68 o 
  -2   6   7      149.50      143.76      4.26 o 
  -1   6   7       11.53        8.66      1.48 o 
   0   6   7       14.58       10.45      1.93 o 
   1   6   7        8.74        6.59      3.01 o 
   2   6   7        0.08       -1.17      1.40 o 
   3   6   7        8.30        7.41      3.11 o 
   4   6   7        6.71        2.51      2.29 o 
   5   6   7        1.35        1.26      2.57 o 
  -9   7   7        2.36        1.72      1.86 o 
  -8   7   7        5.03        6.97      2.80 o 
  -7   7   7        0.05        1.18      1.39 o 
  -6   7   7       16.47       14.04      2.12 o 
  -5   7   7        4.67        2.43      1.08 o 
  -4   7   7        8.86        8.11      1.33 o 
  -3   7   7       13.52       10.94      1.65 o 
  -2   7   7       20.53       27.58      2.38 o 
  -1   7   7      232.32      225.16      5.36 o 
   0   7   7        0.25        0.38      1.28 o 
   1   7   7        5.86        6.97      2.38 o 
   2   7   7        4.14        6.05      1.76 o 
   3   7   7       12.31        9.64      2.32 o 
   4   7   7        1.90        3.35      1.88 o 
   5   7   7        1.57        0.05      2.53 o 
  -9   8   7        0.24        0.82      1.86 o 
  -8   8   7        0.08        1.61      1.65 o 
  -7   8   7       11.97        8.06      1.96 o 
  -6   8   7        0.11       -1.11      1.11 o 
  -5   8   7       13.47       14.42      1.96 o 
  -4   8   7       10.13        8.87      1.41 o 
  -3   8   7       16.67       13.09      2.24 o 
  -2   8   7       61.35       56.47      3.15 o 
  -1   8   7       12.58       18.38      2.03 o 
   0   8   7        5.51        7.72      1.81 o 
   1   8   7        4.93        3.31      1.54 o 
   2   8   7        3.99       -0.32      2.08 o 
   3   8   7        0.27        2.63      1.79 o 
   4   8   7        5.37        5.09      1.97 o 
   5   8   7        7.16        1.72      2.76 o 
  -8   9   7        5.05        8.41      2.04 o 
  -7   9   7        8.59        4.34      2.49 o 
  -6   9   7        0.00        1.47      1.30 o 
  -5   9   7       10.97        9.50      1.80 o 
  -4   9   7        0.03       -0.26      1.21 o 
  -3   9   7       16.48       16.48      2.01 o 
  -2   9   7        0.02        0.91      1.12 o 
  -1   9   7        6.70        5.75      2.41 o 
   0   9   7        0.49       -0.70      1.20 o 
   1   9   7       13.60       11.65      2.13 o 
   2   9   7        1.86        2.05      1.64 o 
   3   9   7       13.10       13.07      2.54 o 
   4   9   7        2.63       -0.02      2.36 o 
   5   9   7        0.02       -0.56      2.58 o 
  -8  10   7        0.91        1.00      1.88 o 
  -7  10   7        0.11       -0.10      1.44 o 
  -6  10   7       14.13       19.24      2.39 o 
  -5  10   7       32.91       37.85      3.53 o 
  -4  10   7       60.62       87.76      3.87 o 
  -3  10   7        2.15        1.96      1.25 o 
  -2  10   7       13.39       18.12      2.05 o 
  -1  10   7        6.99        4.22      1.80 o 
   0  10   7        1.92        0.43      1.64 o 
   1  10   7       33.13       27.02      3.08 o 
   2  10   7        0.10       -1.73      1.73 o 
   3  10   7       14.76       19.94      2.91 o 
   4  10   7        3.20        1.95      1.99 o 
   5  10   7        0.00       -0.09      2.18 o 
  -8  11   7        1.07        3.46      2.03 o 
  -7  11   7        2.30        2.48      1.62 o 
  -6  11   7        0.10       -0.87      1.24 o 
  -5  11   7       18.85       18.50      2.29 o 
  -4  11   7        7.59        9.78      2.07 o 
  -3  11   7       78.43       77.25      3.82 o 
  -2  11   7        1.79        0.68      1.38 o 
  -1  11   7        0.91       -0.30      1.41 o 
   0  11   7        0.60       -1.19      1.19 o 
   1  11   7        0.06        0.42      1.38 o 
   2  11   7       15.87       15.32      2.51 o 
   3  11   7        0.64        0.90      1.79 o 
   4  11   7        0.00        1.82      2.00 o 
   5  11   7        1.15       -0.54      4.11 o 
  -8  12   7        3.64        9.10      3.51 o 
  -7  12   7        0.01       -0.07      1.49 o 
  -6  12   7       21.84       25.46      2.92 o 
  -5  12   7       10.13       10.93      1.91 o 
  -4  12   7        0.54        0.61      1.47 o 
  -3  12   7        7.89        8.03      1.73 o 
  -2  12   7       20.09       21.57      2.75 o 
  -1  12   7        0.03        3.15      1.62 o 
   0  12   7        0.95        1.62      1.50 o 
   1  12   7       20.03       14.10      2.51 o 
   2  12   7        6.76        6.90      2.14 o 
   3  12   7       12.13       17.57      4.88 o 
   4  12   7        6.87        8.53      2.52 o 
  -8  13   7        0.36       -0.27      2.69 o 
  -7  13   7        3.28        4.82      1.80 o 
  -6  13   7        1.26        2.40      2.27 o 
  -5  13   7        0.08        0.30      1.32 o 
  -4  13   7        4.29        2.69      1.71 o 
  -3  13   7        6.73        5.35      1.56 o 
  -2  13   7        1.48        2.35      1.57 o 
  -1  13   7        1.97        2.97      1.67 o 
   0  13   7        0.35        1.34      1.50 o 
   1  13   7       18.73       23.04      3.80 o 
   2  13   7        5.11        4.74      3.42 o 
   3  13   7        8.50       11.50      3.29 o 
   4  13   7        3.04        5.87      2.53 o 
  -7  14   7        1.85        4.34      2.97 o 
  -6  14   7        1.13        2.65      1.61 o 
  -5  14   7        5.73       10.95      2.50 o 
  -4  14   7       89.93      101.34      4.54 o 
  -3  14   7        0.10       -1.18      1.38 o 
  -2  14   7        3.95        3.04      1.70 o 
  -1  14   7        2.89        4.69      1.85 o 
   0  14   7        0.65       -1.00      1.92 o 
   1  14   7        0.03        1.33      2.00 o 
   2  14   7       34.85       25.45      3.30 o 
   3  14   7        1.21        3.14      2.72 o 
   4  14   7        0.07        0.72      3.09 o 
  -7  15   7        6.77        4.24      4.16 o 
  -6  15   7       10.19        8.68      2.41 o 
  -5  15   7        0.53        0.00      2.28 o 
  -4  15   7        9.94        7.04      1.86 o 
  -3  15   7        6.74        7.95      2.92 o 
  -2  15   7        0.23        1.03      1.70 o 
  -1  15   7        0.00       -0.77      1.49 o 
   0  15   7        1.08        2.82      2.93 o 
   1  15   7        0.64       -0.51      1.49 o 
   2  15   7       21.91       25.04      3.32 o 
   3  15   7        8.25       11.05      3.87 o 
  -6  16   7        0.00       -2.11      2.35 o 
  -5  16   7        3.30        3.05      2.40 o 
  -4  16   7        1.13       -0.97      1.70 o 
  -3  16   7       21.79       24.25      4.25 o 
  -2  16   7       80.96       85.94      5.44 o 
  -1  16   7        4.56        4.02      1.81 o 
   0  16   7        3.03        5.80      2.21 o 
   1  16   7        0.01       -2.08      2.41 o 
   2  16   7        0.86        0.09      2.16 o 
   3  16   7        2.37        3.04      2.37 o 
  -6  17   7        0.14       -0.28      3.40 o 
  -5  17   7        0.26        0.12      3.80 o 
  -4  17   7        0.12       -0.39      1.89 o 
  -3  17   7        4.67        5.91      2.12 o 
  -2  17   7       15.69       14.11      2.70 o 
  -1  17   7        0.30        1.57      1.97 o 
   0  17   7        0.76        0.49      1.79 o 
   1  17   7        0.38        1.49      1.88 o 
   2  17   7        4.19       -0.21      1.72 o 
  -5  18   7        0.02       -1.86      1.86 o 
  -4  18   7        1.45        1.35      2.08 o 
  -3  18   7       16.45       21.15      3.24 o 
  -2  18   7       18.91       29.44      4.72 o 
  -1  18   7       23.19       25.49      4.30 o 
   0  18   7        0.01       -0.43      2.38 o 
   1  18   7        3.33        6.17      2.33 o 
   2  18   7        6.82        6.69      3.19 o 
  -5  19   7        4.66        1.91      3.18 o 
  -4  19   7        2.05        0.37      2.11 o 
  -3  19   7        3.41        5.07      2.43 o 
  -2  19   7       13.65       11.54      2.71 o 
  -1  19   7        0.70        4.08      2.28 o 
   0  19   7        7.49        9.41      2.83 o 
   1  19   7        8.81       14.86      3.24 o 
  -4  20   7        0.14       -0.36      3.12 o 
  -3  20   7        2.18        2.40      2.23 o 
  -2  20   7        0.06        0.87      2.35 o 
  -1  20   7        9.10        3.06      2.42 o 
   0  20   7        8.39        9.77      2.99 o 
  -8   0   8        0.12        1.05      1.78 o 
  -7   0   8        2.21        1.47      1.61 o 
  -6   0   8        0.34        0.55      1.56 o 
  -5   0   8      144.75      122.28      6.27 o 
  -4   0   8       15.20       13.80      2.72 o 
  -3   0   8       67.45       64.34      4.69 o 
  -2   0   8      121.04      130.34      8.71 o 
  -1   0   8        4.06        2.09      2.41 o 
   0   0   8        3.90        7.58      3.29 o 
   1   0   8        6.18       13.63      6.96 o 
   2   0   8        0.78       -1.29      2.55 o 
   3   0   8        0.04       -0.83      2.78 o 
   4   0   8        6.44       -0.21      3.42 o 
  -8   1   8        3.67        4.91      1.56 o 
  -7   1   8        0.39        2.05      1.24 o 
  -6   1   8        3.39        0.52      1.19 o 
  -5   1   8        0.72        1.55      1.26 o 
  -4   1   8        3.00        0.81      1.08 o 
  -3   1   8       12.31       13.52      1.81 o 
  -2   1   8       20.57       15.04      2.77 o 
  -1   1   8        0.02       -1.36      1.36 o 
   0   1   8      236.47      254.91      8.32 o 
   1   1   8       16.98       32.30      4.53 o 
   2   1   8       17.37        8.47      2.56 o 
   3   1   8        0.00       -0.74      2.20 o 
   4   1   8        6.97        5.37      2.96 o 
  -8   2   8        6.23        5.59      1.68 o 
  -7   2   8        0.01        1.45      1.26 o 
  -6   2   8        0.45        1.36      1.22 o 
  -5   2   8        3.77        3.38      1.29 o 
  -4   2   8        6.82        6.80      1.77 o 
  -3   2   8        0.36       -0.57      1.18 o 
  -2   2   8       29.48       35.44      3.08 o 
  -1   2   8       33.50       24.02      5.57 o 
   0   2   8       16.65       24.63      2.99 o 
   1   2   8       54.93       50.61      4.69 o 
   2   2   8        2.00        2.04      2.20 o 
   3   2   8        1.87        1.41      2.16 o 
   4   2   8        4.48        1.09      2.60 o 
  -8   3   8       15.46       16.90      2.40 o 
  -7   3   8        8.02        7.15      1.66 o 
  -6   3   8        3.76        0.59      1.23 o 
  -5   3   8        0.66        0.86      1.07 o 
  -4   3   8       23.25       27.58      4.62 o 
  -3   3   8        2.03        0.89      1.31 o 
  -2   3   8        5.33        4.13      1.57 o 
  -1   3   8       51.65       54.47      4.50 o 
   0   3   8       64.05       56.42      3.79 o 
   1   3   8      237.21      222.28      9.77 o 
   2   3   8       13.67       17.15      2.72 o 
   3   3   8       14.51       10.06      3.02 o 
   4   3   8        3.06        1.25      2.60 o 
  -8   4   8        1.27        3.87      1.67 o 
  -7   4   8       19.25       30.99      2.75 o 
  -6   4   8        0.01       -0.88      1.14 o 
  -5   4   8        1.79        1.07      1.16 o 
  -4   4   8       14.40       14.16      1.72 o 
  -3   4   8      106.41      102.20      5.92 o 
  -2   4   8        6.18        6.15      2.14 o 
  -1   4   8        0.11       -0.88      1.63 o 
   0   4   8       46.08       44.50      4.54 o 
   1   4   8       38.52       43.74      9.74 o 
   2   4   8        7.76        8.41      2.19 o 
   3   4   8        3.26        1.46      3.78 o 
   4   4   8        5.12        2.63      4.23 o 
  -8   5   8        1.06        1.31      1.66 o 
  -7   5   8        3.98        7.63      1.76 o 
  -6   5   8       55.89       57.89      3.39 o 
  -5   5   8        5.99        4.52      1.35 o 
  -4   5   8        0.45        2.79      1.15 o 
  -3   5   8       37.29       34.75      3.27 o 
  -2   5   8       19.55       30.48      3.01 o 
  -1   5   8        0.51       -1.05      1.23 o 
   0   5   8        0.10        1.49      1.89 o 
   1   5   8        2.13       -1.24      1.75 o 
   2   5   8       11.42       11.45      2.42 o 
   3   5   8        9.96       13.69      3.40 o 
   4   5   8        0.08       -0.92      2.79 o 
  -8   6   8        2.90        0.68      1.61 o 
  -7   6   8       14.39       14.92      2.06 o 
  -6   6   8        0.33        0.92      1.24 o 
  -5   6   8       15.84       17.73      2.12 o 
  -4   6   8        1.68       -0.19      2.05 o 
  -3   6   8       81.94       92.88      5.68 o 
  -2   6   8       13.75       10.60      2.09 o 
  -1   6   8        6.08        1.37      1.33 o 
   0   6   8        8.73        5.37      2.16 o 
   1   6   8        9.54        8.25      2.60 o 
   2   6   8        5.02        2.07      2.16 o 
   3   6   8        0.50        3.33      2.12 o 
   4   6   8        5.58        6.24      3.35 o 
  -8   7   8        0.37       -0.97      1.60 o 
  -7   7   8       15.89       17.90      2.21 o 
  -6   7   8       12.52        9.42      1.76 o 
  -5   7   8       13.77       12.91      1.77 o 
  -4   7   8        1.36        0.62      1.57 o 
  -3   7   8       18.53       23.39      2.80 o 
  -2   7   8       19.35       18.81      2.48 o 
  -1   7   8       52.80       46.17      3.68 o 
   0   7   8        0.90        1.06      2.58 o 
   1   7   8        6.29        3.76      2.14 o 
   2   7   8       40.01       43.09      4.88 o 
   3   7   8        7.45        7.28      2.34 o 
   4   7   8        2.09        1.00      2.66 o 
  -8   8   8       11.81       12.01      2.27 o 
  -7   8   8        1.48        0.25      1.85 o 
  -6   8   8        0.55        0.42      1.20 o 
  -5   8   8        4.98        1.45      1.22 o 
  -4   8   8        8.21        8.49      2.06 o 
  -3   8   8       44.30       43.84      3.65 o 
  -2   8   8        3.99        2.16      2.06 o 
  -1   8   8        5.04        5.80      1.83 o 
   0   8   8       11.33        9.51      2.77 o 
   1   8   8        2.48        3.88      2.23 o 
   2   8   8       20.15       21.00      3.80 o 
   3   8   8        0.61        0.86      1.88 o 
   4   8   8        4.57        5.79      3.51 o 
  -8   9   8        2.44        1.46      1.77 o 
  -7   9   8       41.08       45.27      3.36 o 
  -6   9   8        3.70        1.36      1.37 o 
  -5   9   8        1.18       -1.29      1.29 o 
  -4   9   8        4.88        8.20      2.07 o 
  -3   9   8        0.03        0.04      1.36 o 
  -2   9   8       17.36       14.03      7.32 o 
  -1   9   8        6.29        7.75      2.56 o 
   0   9   8        5.88        4.82      1.83 o 
   1   9   8        0.40       -0.38      2.11 o 
   2   9   8        2.40        4.08      2.54 o 
   3   9   8        0.56        1.76      2.36 o 
   4   9   8        0.08        1.22      3.07 o 
  -7  10   8        0.31       -0.62      1.65 o 
  -6  10   8        6.16        4.26      1.49 o 
  -5  10   8        0.08       -1.43      1.44 o 
  -4  10   8       17.49       17.97      2.68 o 
  -3  10   8       24.98       28.15      3.19 o 
  -2  10   8       16.60       19.55      3.49 o 
  -1  10   8        2.72        1.95      1.89 o 
   0  10   8        1.43        1.73      1.63 o 
   1  10   8        0.26        1.96      2.29 o 
   2  10   8        0.15        0.96      2.38 o 
   3  10   8        7.41        7.32      3.09 o 
  -7  11   8        4.85        8.08      2.59 o 
  -6  11   8        0.85       -0.20      1.52 o 
  -5  11   8       16.66       13.31      2.48 o 
  -4  11   8        9.60       13.83      3.41 o 
  -3  11   8       22.90       37.53      3.57 o 
  -2  11   8        0.01       -1.47      1.47 o 
  -1  11   8        0.79       -0.65      1.51 o 
   0  11   8        8.18        6.43      2.13 o 
   1  11   8        3.61        9.08      3.10 o 
   2  11   8        0.61       -1.29      2.23 o 
   3  11   8        0.22        3.86      2.78 o 
  -7  12   8        2.51        4.32      2.05 o 
  -6  12   8        3.65        3.18      2.62 o 
  -5  12   8        8.03        8.89      2.32 o 
  -4  12   8       27.19       24.05      3.09 o 
  -3  12   8        0.26       -0.98      1.88 o 
  -2  12   8        1.73       -0.67      1.66 o 
  -1  12   8       12.27       16.86      2.71 o 
   0  12   8        2.40        1.75      1.80 o 
   1  12   8        0.97        2.04      2.19 o 
   2  12   8        1.23       -0.59      2.14 o 
   3  12   8        9.13        5.78      3.62 o 
  -6  13   8        5.40        4.88      2.36 o 
  -5  13   8        1.66        4.66      2.01 o 
  -4  13   8        2.77        1.76      1.83 o 
  -3  13   8        7.70        4.29      2.67 o 
  -2  13   8        8.90        6.27      2.07 o 
  -1  13   8       22.58       22.25      3.24 o 
   0  13   8        0.02        0.31      1.61 o 
   1  13   8        1.28        2.69      1.84 o 
   2  13   8        4.53        2.84      3.05 o 
  -6  14   8        3.70        5.42      2.52 o 
  -5  14   8        3.09        2.47      2.02 o 
  -4  14   8        0.20       -0.48      2.03 o 
  -3  14   8        8.26        8.72      2.50 o 
  -2  14   8       12.21        9.30      3.48 o 
  -1  14   8        3.94        5.46      2.09 o 
   0  14   8        0.99        0.65      1.70 o 
   1  14   8        0.08        1.19      1.99 o 
   2  14   8        0.21        1.88      3.01 o 
  -5  15   8        8.50       10.86      2.89 o 
  -4  15   8        0.06       -0.19      1.97 o 
  -3  15   8        8.06        5.93      2.25 o 
  -2  15   8        0.01       -0.77      1.68 o 
  -1  15   8        2.96        2.57      2.06 o 
   0  15   8        8.56       11.61      3.81 o 
   1  15   8        2.05        0.38      2.83 o 
  -5  16   8        9.49        9.41      5.52 o 
  -4  16   8        0.05        1.35      4.00 o 
  -3  16   8        5.56        8.95      2.58 o 
  -2  16   8       10.44        8.46      3.04 o 
  -1  16   8        4.47        8.66      2.49 o 
   0  16   8        0.01        1.05      2.02 o 
   1  16   8        4.46        1.30      2.29 o 
  -4  17   8        1.45        3.70      2.66 o 
  -3  17   8        2.36        1.58      2.28 o 
  -2  17   8       12.49       15.11      3.18 o 
  -1  17   8        0.86       -0.34      2.33 o 
   0  17   8        3.15        1.70      2.29 o 
  -3  18   8        0.28        0.74      2.18 o 
  -2  18   8        1.01        2.14      2.33 o 
  -1  18   8        0.47       -0.25      2.75 o 
  -7   1   9        3.10        5.84      2.08 o 
  -6   1   9        1.19        2.84      1.58 o 
  -5   1   9       18.88       24.40      3.88 o 
  -4   1   9        1.53        1.39      1.56 o 
  -3   1   9        1.54        2.62      2.06 o 
  -2   1   9        0.15       -0.13      1.69 o 
  -1   1   9       17.27       20.34      3.32 o 
   0   1   9        8.82        7.00      3.47 o 
   2   1   9        5.97        6.69      4.61 o 
   3   1   9        0.98        1.48      2.67 o 
  -7   2   9       10.38       10.14      2.05 o 
  -6   2   9        0.07       -0.11      1.36 o 
  -5   2   9        7.83        8.83      1.90 o 
  -4   2   9        9.85        4.68      2.03 o 
  -3   2   9        8.26        5.21      2.42 o 
  -2   2   9        0.09        3.38      2.05 o 
  -1   2   9        0.34        0.07      1.90 o 
   0   2   9        3.07        2.86      2.98 o 
   2   2   9        0.99        1.01      3.63 o 
   3   2   9        0.00        0.83      2.77 o 
  -7   3   9        1.36        4.09      1.75 o 
  -6   3   9        5.84        4.91      1.64 o 
  -5   3   9        4.37        4.33      1.60 o 
  -4   3   9        0.32        0.67      1.53 o 
  -3   3   9        3.38        2.82      1.95 o 
  -2   3   9        2.85       -1.21      1.75 o 
  -1   3   9        1.69        1.34      2.06 o 
   0   3   9       13.06        7.35      3.70 o 
   1   3   9       27.17       34.53      6.25 o 
   2   3   9        4.38        8.44      4.22 o 
   3   3   9        0.04        2.75      3.09 o 
  -7   4   9       11.89       17.94      3.77 o 
  -6   4   9       20.87       19.67      2.33 o 
  -5   4   9        0.32       -0.53      1.48 o 
  -4   4   9        5.58       -0.80      1.50 o 
  -3   4   9        0.30        1.50      1.47 o 
  -2   4   9        1.65        1.53      1.98 o 
  -1   4   9        0.07        1.21      2.68 o 
   0   4   9        0.58        0.93      2.78 o 
   1   4   9       18.43       16.15      3.41 o 
   2   4   9        0.66       -1.24      3.39 o 
   3   4   9        0.50        7.85      4.78 o 
  -7   5   9       14.99       12.97      2.20 o 
  -6   5   9        6.46        5.37      1.68 o 
  -5   5   9        2.28        1.48      1.76 o 
  -4   5   9        1.56        1.49      1.61 o 
  -3   5   9        0.49        0.19      1.50 o 
  -2   5   9        8.41       13.51      3.01 o 
  -1   5   9        2.09        1.87      3.04 o 
   0   5   9       10.97        6.64      3.42 o 
   1   5   9        4.93        5.77      2.65 o 
   2   5   9        1.67        1.49      3.37 o 
   3   5   9        2.52        2.39      3.73 o 
  -7   6   9        9.96       15.28      2.37 o 
  -6   6   9        5.52        5.07      1.62 o 
  -5   6   9        0.48       -0.26      1.61 o 
  -4   6   9        1.45        1.13      1.55 o 
  -3   6   9        1.33        2.77      1.80 o 
  -2   6   9        0.23        1.28      2.06 o 
  -1   6   9        4.41       -2.41      2.41 o 
   0   6   9        0.77        0.21      3.14 o 
   1   6   9        6.80        2.02      2.54 o 
   2   6   9       28.65       36.32      4.89 o 
  -7   7   9        5.49        7.06      2.03 o 
  -6   7   9       32.01       43.32      3.68 o 
  -5   7   9        0.89       -1.39      1.56 o 
  -4   7   9       12.66       14.36      2.58 o 
  -3   7   9        4.63        1.00      2.22 o 
  -2   7   9        2.30        1.11      2.92 o 
  -1   7   9        2.37       -0.29      2.57 o 
   0   7   9        2.06       -0.16      2.96 o 
   1   7   9        1.40       -1.85      1.85 o 
   2   7   9       13.87       13.14      5.77 o 
  -7   8   9        0.69       -0.65      1.71 o 
  -6   8   9        0.57       -2.04      2.04 o 
  -5   8   9       12.37       16.53      2.80 o 
  -4   8   9        3.97        2.93      1.89 o 
  -3   8   9        2.57        5.92      2.50 o 
  -2   8   9       18.30       17.84      3.40 o 
  -1   8   9        0.14       -0.16      2.65 o 
   0   8   9        5.39       11.04      3.12 o 
   1   8   9        0.79       -1.99      1.99 o 
   2   8   9        4.60        4.16      3.07 o 
  -6   9   9        2.40        3.63      2.28 o 
  -5   9   9        0.00       -1.76      1.76 o 
  -4   9   9        6.04        4.26      2.02 o 
  -3   9   9        2.66        3.75      2.54 o 
  -2   9   9        2.14        2.45      2.29 o 
  -1   9   9        7.63        5.69      3.86 o 
   0   9   9        9.27        6.39      4.12 o 
   1   9   9        0.99        1.05      2.56 o 
   2   9   9        0.15       -1.24      2.57 o 
  -6  10   9        4.47        6.04      2.64 o 
  -5  10   9        0.31       -1.20      1.79 o 
  -4  10   9        7.91        7.45      2.51 o 
  -3  10   9        0.88        1.49      2.07 o 
  -2  10   9       13.24       21.09      3.77 o 
  -1  10   9       12.84       13.62      3.31 o 
   0  10   9        1.32       -0.02      2.35 o 
   1  10   9        1.60       -0.53      2.53 o 
  -6  11   9       19.63       22.33      3.64 o 
  -5  11   9       32.06       44.65      4.48 o 
  -4  11   9       37.28       41.57      4.14 o 
  -3  11   9        0.96        1.60      3.69 o 
  -2  11   9        0.41        2.42      2.23 o 
  -1  11   9        0.36       -0.26      2.00 o 
   0  11   9        1.30        3.21      2.95 o 
   1  11   9        1.01        1.54      2.87 o 
  -5  12   9       13.73       19.39      6.65 o 
  -4  12   9        3.03        1.35      2.80 o 
  -3  12   9        6.04        4.36      2.88 o 
  -2  12   9        1.38       -2.16      2.16 o 
  -1  12   9        3.31        6.44      2.50 o 
   0  12   9        0.71        0.68      2.71 o 
   1  12   9        1.30        1.28      4.06 o 
  -4  13   9        0.36        0.88      2.76 o 
  -3  13   9        5.90        3.11      2.55 o 
  -2  13   9        1.70        0.48      2.22 o 
  -1  13   9        0.07       -0.69      1.89 o 
   0  13   9        1.13       -1.00      3.03 o 
  -4  14   9        1.20        4.29      3.19 o 
  -3  14   9        0.68        1.71      2.83 o 
  -2  14   9        0.00       -0.45      2.58 o 
  -1  14   9        3.19       -0.10      2.51 o 
  -6   0  10       14.64       19.62      4.75 o 
  -5   0  10        3.08        3.03      4.12 o 
  -4   0  10        6.54       -1.19      2.80 o 
  -3   0  10        0.18       -0.29      2.57 o 
  -2   0  10       11.47       12.86      4.58 o 
  -1   0  10        0.02       -2.72      2.72 o 
  -6   1  10        0.00       -0.51      1.80 o 
  -5   1  10        3.28        0.66      2.79 o 
  -4   1  10        0.13       -1.16      2.01 o 
  -3   1  10        1.07        0.95      3.35 o 
  -2   1  10        3.95        2.59      2.55 o 
  -1   1  10        0.39        8.69      3.73 o 
  -6   2  10        1.74        1.59      3.94 o 
  -5   2  10        2.39        2.77      2.08 o 
  -4   2  10        3.75        5.04      4.55 o 
  -3   2  10       18.70       12.36      3.23 o 
  -2   2  10        0.86        1.83      4.74 o 
  -1   2  10        0.04       -1.57      3.21 o 
  -5   3  10        1.50       -0.03      1.86 o 
  -4   3  10       12.58        7.75      2.94 o 
  -3   3  10       11.70       13.20      3.36 o 
  -2   3  10        3.26       -1.21      2.14 o 
  -1   3  10        0.48        0.75      3.40 o 
   0   3  10        0.67        1.11      3.53 o 
  -5   4  10        0.23        0.22      1.90 o 
  -4   4  10        4.15        4.28      2.91 o 
  -3   4  10        2.43       -1.07      2.17 o 
  -2   4  10        1.79        0.34      3.42 o 
  -1   4  10        1.35        3.21      3.68 o 
   0   4  10        0.19        0.11      3.70 o 
  -5   5  10        1.82        0.59      2.15 o 
  -4   5  10        1.02        1.25      1.89 o 
  -3   5  10        7.45        5.86      2.96 o 
  -2   5  10        0.59       -0.41      3.29 o 
  -1   5  10        3.33        8.03      4.22 o 
   0   5  10        5.49        2.29      3.93 o 
  -5   6  10        0.66        0.05      2.13 o 
  -4   6  10        7.49       10.89      2.68 o 
  -3   6  10        2.21        5.44      3.29 o 
  -2   6  10        1.40        1.51      4.50 o 
  -1   6  10        0.34       -1.00      3.99 o 
   0   6  10        4.87       11.14      5.24 o 
  -4   7  10        2.55        1.60      2.02 o 
  -3   7  10       21.61       22.70      6.04 o 
  -2   7  10        0.02        5.63      4.21 o 
  -1   7  10        0.01       -2.63      3.71 o 
  -4   8  10       16.70       16.00      3.06 o 
  -3   8  10        0.93        6.20      4.40 o 
  -2   8  10        5.33       -1.47      3.96 o 
  -1   8  10        0.04        1.13      3.96 o 
  -3   9  10        0.01       -2.21      2.25 o 
  -2   9  10        7.21        6.20      4.63 o 
                                                 
